# Supplementary material for: Fertilization-induced synergid cell death by RALF12-triggered ROS production and ethylene signaling
Source: Nat Commun. 2025 Mar 29;16:3059. doi: 10.1038/s41467-025-58246-y (PMC11953305; doi:10.1038/s41467-025-58246-y)
Supplement: Supplementary file 3 — Supplementary Data 1-10 [file 41467_2025_58246_MOESM3_ESM.xlsx]

## Sheet: Supplementary Data 1
Supplementary Data 1. Summary of cell- and stage-specific RNA-Seq library statistics and read mapping results.
Group	Sample	Raw reads	Clean reads	Clean bases (bp)	Mapped reads	Unique mapped reads	Expressed genes (FPKM > 1)
SC (Synergid Cell)	SC-1	62857248	60195256	9029288400	51,002,520(84.73%)	49,495,147(82.22%)	14792
	SC-2	63216296	59343134	8901470100	50,469,551(85.05%)	49,032,880(82.63%)
	SC-3	68290768	64022346	9603351900	54,520,174(85.16%)	52,905,127(82.64%)
pSC12 (Persistent Synergid Cell 12 HAP)	pSC12-1	70389840	69220308	10383046200	64,590,866(93.31%)	62,472,698(90.25%)	14740
	pSC12-2	69363642	68216400	10232460000	63,854,322(93.61%)	61,725,510(90.48%)
	pSC12-3	68334798	67303340	10095501000	63,146,284(93.82%)	61,079,611(90.75%)
pSC18 (Persistent Synergid Cell 18 HAP)	pSC18-1	53370044	50493072	7573960800	42,719,950(84.61%)	41,467,415(82.12%)	15441
	pSC18-2	68741836	64961306	9744195900	54,617,439(84.08%)	53,008,461(81.60%)
	pSC18-3	69161538	64833450	9725017500	55,780,424(86.04%)	54,140,680(83.51%)
pSC24 (Persistent Synergid Cell 24 HAP)	pSC24-1	69813654	66288816	9943322400	56,339,788(84.99%)	54,723,855(82.55%)	15849
	pSC24-2	69554834	68330330	10249549500	63,687,143(93.20%)	61,651,937(90.23%)
	pSC24-3	68074278	66703474	10005521100	61,745,770(92.57%)	59,709,246(89.51%)

## Sheet: Supplementary Data 2
Supplementary Data 2. Expression level of each gene in each cell stage.
Expression level (FPKM, Fragments Per Kilobase of exon model per Million mapped fragments) of genes in different synergid cell stages, followed by genome coordinates, gene biotype, description, InterPro annotation as well as information on homologous genes from Arabidopsis and rice.
Gene ID_V5	FPKM				Gene chr	Gene start	Gene end	Gene strand	Gene length	Gene biotype	Description	InterPro ID	InterPro Description	A. thaliana homolog ID	A. thaliana homolog name	A. thaliana homolog description	O. sativa homolog ID	O. sativa homolog name	O. sativa homolog description
	SC	pSC12	pSC18	pSC24
Zm00001eb000010	1.16892	1.75742	1.31902	1.23009	1	34617	40204	+	3615	protein_coding	*	*	*	*	*	*	*	*	*
Zm00001eb000020	22.8846	25.71	27.2949	25.2476	1	41214	46762	-	3318	protein_coding	Uncharacterized protein [Source:UniProtKB/TrEMBL;Acc:C0P8I2]	;IPR001232;IPR011333;IPR016072;IPR016073	;SKP1 component;BTB/POZ fold;SKP1 component, dimerisation;SKP1 component, POZ	*	*	*	*	*	*
Zm00001eb000030	0	0	0	0	1	106148	106620	-	392	misc_non_coding	*	*	*	*	*	*	*	*	*
Zm00001eb000040	0	0	0	0	1	107080	108196	-	843	misc_non_coding	*	*	*	*	*	*	*	*	*
Zm00001eb000050	0	0	0	0	1	108554	114382	-	1077	protein_coding	*	*	*	*	*	*	*	*	*
Zm00001eb000060	11.8832	17.8363	13.8376	14.0253	1	188559	189581	-	966	protein_coding	Uncharacterized protein [Source:UniProtKB/TrEMBL;Acc:C0P6N7]	*	*	*	*	*	*	*	*
Zm00001eb000070	2.79886	4.69483	4.25701	4.64035	1	190192	198832	-	774	protein_coding	*	IPR013083	Zinc finger, RING/FYVE/PHD-type	*	*	*	*	*	*
Zm00001eb000080	2.46427	2.59896	2.61702	3.5283	1	200262	203393	-	1738	protein_coding	*	*	*	*	*	*	*	*	*
Zm00001eb000090	0.464851	1.96585	0.623209	2.54226	1	205120	205505	+	386	misc_non_coding	*	*	*	*	*	*	*	*	*
Zm00001eb000100	0.0102851	0	0	0	1	206619	209723	-	1905	protein_coding	*	*	*	*	*	*	*	*	*
Zm00001eb000110	0	0	0	0	1	246422	247242	-	370	protein_coding	*	*	*	*	*	*	*	*	*
Zm00001eb000120	0.151401	0.0732735	0.201708	0.062491	1	315219	315846	+	628	protein_coding	*	*	*	*	*	*	*	*	*
Zm00001eb000130	0.0207465	0.0462412	0.0485937	0.153441	1	318880	320662	-	993	misc_non_coding	*	*	*	*	*	*	*	*	*
Zm00001eb000140	0	0	0	0	1	325307	326897	-	414	protein_coding	Putative uncharacterized protein [Source:UniProtKB/TrEMBL;Acc:B6TUT6]	*	*	*	*	*	OS12G0521101;OS02G0626532	*	*
Zm00001eb000150	0	0.0526337	0	0.144518	1	328087	328525	+	439	protein_coding	*	*	*	*	*	*	*	*	*
Zm00001eb000160	0	0	0	0	1	459859	461337	+	1479	misc_non_coding	*	*	*	*	*	*	*	*	*
Zm00001eb000170	1.76721	1.37053	1.51353	1.66538	1	550834	564766	-	2827	protein_coding	Putative uncharacterized protein [Source:UniProtKB/TrEMBL;Acc:B6T848]	IPR018996	Inner nuclear membrane protein MAN1	AT5G46560	*	CONTAINS InterPro DOMAIN/s: Inner nuclear membrane protein MAN1 (InterPro:IPR018996); Has 58 Blast hits to 58 proteins in 29 species: Archae - 0; Bacteria - 4; Metazoa - 11; Fungi - 15; Plants - 20; Viruses - 0; Other Eukaryotes - 8 (source: NCBI BLink). [Source:TAIR;Acc:AT5G46560]	OS03G0100050	*	*
Zm00001eb000180	0	0	0	0	1	551078	552061	+	879	protein_coding	*	IPR000836;IPR029057;IPR029099	Phosphoribosyltransferase domain;Phosphoribosyltransferase-like;Ribose-phosphate pyrophosphokinase, N-terminal domain	AT2G44530	PRS5	Ribose-phosphate pyrophosphokinase 5, chloroplastic [Source:UniProtKB/Swiss-Prot;Acc:O64888]	OS03G0100040	*	Putative uncharacterized protein [Source:UniProtKB/TrEMBL;Acc:A3AD51]
Zm00001eb000190	0.207962	0.402924	0.763737	0.142232	1	679957	708016	-	6918	protein_coding	Putative uncharacterized protein [Source:UniProtKB/TrEMBL;Acc:B6UAP2]	IPR001537;IPR029026;IPR029028	tRNA/rRNA methyltransferase, SpoU;tRNA (guanine-N1-)-methyltransferase, N-terminal;Alpha/beta knot methyltransferases	AT4G17610	*	tRNA/rRNA methyltransferase (SpoU) family protein [Source:TAIR;Acc:AT4G17610]	OS10G0142900;OS03G0100500	*	cDNA clone:J013055N04, full insert sequence; tRNA/rRNA methyltransferase, putative, expressed [Source:UniProtKB/TrEMBL;Acc:Q33B43];Os03g0100500 protein [Source:UniProtKB/TrEMBL;Acc:Q0DW28]
Zm00001eb000200	0	0	0	0	1	679957	680801	+	845	protein_coding	Oleosin [Source:UniProtKB/TrEMBL;Acc:B6SHN1]	IPR000136	*	AT4G25140;AT5G51210	OLEO1;OL3	Oleosin 18.5 kDa [Source:UniProtKB/Swiss-Prot;Acc:P29525];Oleosin 14.9 kDa [Source:UniProtKB/Swiss-Prot;Acc:Q43284]	OS09G0324000	*	Oleosin [Source:UniProtKB/TrEMBL;Acc:Q6K2D2]
Zm00001eb000210	0.910726	0.979761	0.697598	1.39661	1	1003108	1014318	+	3465	protein_coding	Uncharacterized protein [Source:UniProtKB/TrEMBL;Acc:C0PJJ7]	IPR001757;IPR023214;IPR023298;IPR023299	Cation-transporting P-type ATPase;HAD-like domain;P-type ATPase, transmembrane domain;P-type ATPase, cytoplasmic domain N	AT3G60330	AHA7	ATPase 7, plasma membrane-type [Source:UniProtKB/Swiss-Prot;Acc:Q9LY32]	OS03G0100800	*	Os03g0100800 protein; Plasma membrane ATPase 1, putative, expressed [Source:UniProtKB/TrEMBL;Acc:Q10T57]
Zm00001eb000220	2.96163	3.43073	3.74405	4.47818	1	1018151	1020839	+	1741	protein_coding	Uncharacterized protein [Source:UniProtKB/TrEMBL;Acc:C4J2M3]	IPR008580	Domain of unknown function DUF862, eukaryotic	AT5G47310;AT4G17486	*	PPPDE putative thiol peptidase family protein [Source:TAIR;Acc:AT5G47310];DeSI-like protein At4g17486 [Source:UniProtKB/Swiss-Prot;Acc:Q93VG8]	OS03G0100900	*	Os03g0100900 protein; UPF0326 protein CGI-146, putative, expressed; cDNA clone:001-039-E05, full insert sequence; cDNA clone:J033125P20, full insert sequence [Source:UniProtKB/TrEMBL;Acc:Q10T56]
Zm00001eb000230	67.3918	49.9784	58.6836	63.8678	1	1022421	1026593	+	2410	protein_coding	Uncharacterized protein [Source:UniProtKB/TrEMBL;Acc:B4FEZ2]	IPR029058;IPR030294;IPR002472	Alpha/Beta hydrolase fold;Palmitoyl-protein thioesterase 1;Palmitoyl protein thioesterase	AT4G17470;AT3G60340;AT5G47350;AT5G47340;AT4G17483;AT5G47330;AT4G17480	*	alpha/beta-Hydrolases superfamily protein [Source:TAIR;Acc:AT4G17470];alpha/beta-Hydrolases superfamily protein [Source:TAIR;Acc:AT3G60340];alpha/beta-Hydrolases superfamily protein [Source:TAIR;Acc:AT5G47350];alpha/beta-Hydrolases superfamily protein [Source:TAIR;Acc:AT5G47340];alpha/beta-Hydrolases superfamily protein [Source:TAIR;Acc:AT4G17483];alpha/beta-Hydrolases superfamily protein [Source…	OS03G0101100	*	Os03g0101100 protein; Palmitoyl protein thioesterase containing protein, expressed; cDNA clone:J023022G01, full insert sequence [Source:UniProtKB/TrEMBL;Acc:Q10T53]
Zm00001eb000240	0.170361	0.210604	0.156444	0.610434	1	1025166	1028066	-	2405	protein_coding	Hexose carrier protein HEX6; Uncharacterized protein [Source:UniProtKB/TrEMBL;Acc:B4FS29]	IPR005828;IPR005829;IPR020846;IPR003663	General substrate transporter;Sugar transporter, conserved site;Major facilitator superfamily domain;Sugar/inositol transporter	*	*	*	OS03G0101300	*	Hexose carrier protein HEX6, putative, expressed; Os03g0101300 protein; cDNA clone:J023037O19, full insert sequence [Source:UniProtKB/TrEMBL;Acc:Q10T50]
Zm00001eb000250	0	0	0	0	1	1035114	1035395	+	282	protein_coding	*	*	*	*	*	*	*	*	*
Zm00001eb000260	0.466505	0.375008	0.359114	0	1	1056853	1057188	+	336	misc_non_coding	*	*	*	*	*	*	*	*	*
Zm00001eb000270	1.04391	0.837768	0.236911	0.393178	1	1060487	1063436	-	261	protein_coding	50S ribosomal protein L35 [Source:UniProtKB/TrEMBL;Acc:Q84VR1]	;IPR001706;IPR021137	;Ribosomal protein L35, non-mitochondrial;Ribosomal protein L35	AT2G24090	*	Ribosomal protein L35 [Source:TAIR;Acc:AT2G24090]	*	*	*
Zm00001eb000280	0.252939	0	0	0	1	1063552	1063857	-	306	misc_non_coding	*	*	*	*	*	*	*	*	*
Zm00001eb000290	0	0	0	0	1	1186473	1190677	+	348	protein_coding	*	*	*	*	*	*	*	*	*
Zm00001eb000300	1.56466	7.7087	0.489864	4.51993	1	1198867	1200495	-	237	protein_coding	*	*	*	*	*	*	*	*	*
Zm00001eb000310	0.199745	0.973682	0.362708	2.14649	1	1201797	1210068	-	707	protein_coding	*	*	*	*	*	*	*	*	*
Zm00001eb000320	308.305	245.789	241.146	206.886	1	1217679	1222212	-	1584	protein_coding	*	IPR002085;IPR016040	Alcohol dehydrogenase superfamily, zinc-type;NAD(P)-binding domain	AT5G61510	*	GroES-like zinc-binding alcohol dehydrogenase family protein [Source:TAIR;Acc:AT5G61510]	OS03G0101600	*	Os03g0101600 protein [Source:UniProtKB/TrEMBL;Acc:Q0DW19]
Zm00001eb000330	1.18339	0.86518	2.22174	1.6418	1	1222255	1227093	-	2922	protein_coding	Uncharacterized protein [Source:UniProtKB/TrEMBL;Acc:B8A0H4]	*	*	AT5G47400	*	unknown protein; FUNCTIONS IN: molecular_function unknown; LOCATED IN: endomembrane system; EXPRESSED IN: 23 plant structures; EXPRESSED DURING: 13 growth stages; Has 1807 Blast hits to 1807 proteins in 277 species: Archae - 0; Bacteria - 0; Metazoa /.../; Fungi - 347; Plants - 385; Viruses - 0; Other Eukaryotes - 339 (source: NCBI BLink). [Source:TAIR;Acc:AT5G47400]	OS10G0560500	*	Os10g0560500 protein [Source:UniProtKB/TrEMBL;Acc:Q0IVP9]
Zm00001eb000340	1.22795	2.46731	1.59135	1.71974	1	1483183	1523873	+	7621	protein_coding	*	*	*	*	*	*	*	*	*
Zm00001eb000350	0	0.107901	0	0	1	1498840	1499795	+	956	misc_non_coding	*	*	*	*	*	*	*	*	*
Zm00001eb000360	0	0	0	0	1	1538240	1538884	+	533	protein_coding	*	IPR000629;IPR011545;IPR014001;IPR014014;IPR027417	RNA helicase, ATP-dependent, DEAD-box, conserved site;DNA/RNA helicase, DEAD/DEAH box type, N-terminal;Helicase, superfamily 1/2, ATP-binding domain;RNA helicase, DEAD-box type, Q motif;P-loop containing nucleoside triphosphate hydrolase	AT1G71280;AT5G05450;AT1G71370	RH55;RH18;RH49	DEAD-box ATP-dependent RNA helicase 55 [Source:UniProtKB/Swiss-Prot;Acc:Q9FVV4];DEAD-box ATP-dependent RNA helicase 18 [Source:UniProtKB/Swiss-Prot;Acc:Q9FLB0];DEAD-box ATP-dependent RNA helicase 49 [Source:UniProtKB/Swiss-Prot;Acc:Q8GXD6]	*	*	*
Zm00001eb000370	0	0	0	0	1	1601134	1602423	-	1193	protein_coding	*	IPR005795;IPR007112;IPR007117;IPR007118;IPR009009	Major pollen allergen Lol pI;Expansin/pollen allergen, DPBB domain;Expansin, cellulose-binding-like domain;Expansin/Lol pI;Barwin-related endoglucanase	*	*	*	OS03G0102500	EXPB8	Expansin-B8 [Source:UniProtKB/Swiss-Prot;Acc:Q10T32]
Zm00001eb000380	0	0	0	0	1	1706577	1707999	+	1423	protein_coding	Uncharacterized protein [Source:UniProtKB/TrEMBL;Acc:B4FMR3]	IPR005795;IPR007112;IPR007117;IPR007118;IPR009009	Major pollen allergen Lol pI;Expansin/pollen allergen, DPBB domain;Expansin, cellulose-binding-like domain;Expansin/Lol pI;Barwin-related endoglucanase	*	*	*	*	*	*
Zm00001eb000390	0	0	0	0	1	1807198	1809676	+	2119	protein_coding	*	IPR000109;IPR018456;IPR020846	Proton-dependent oligopeptide transporter family;PTR2 family proton/oligopeptide symporter, conserved site;Major facilitator superfamily domain	AT1G12110	NPF6.3	Protein NRT1/ PTR FAMILY 6.3 [Source:UniProtKB/Swiss-Prot;Acc:Q05085]	OS03G0103000	*	Nitrate/chlorate transporter, putative, expressed; cDNA, clone: J065212G21, full insert sequence [Source:UniProtKB/TrEMBL;Acc:Q10T28]
Zm00001eb000400	0.0135268	0	0	0	1	1824727	1826249	+	1523	protein_coding	*	IPR000960;IPR020946	Flavin monooxygenase FMO;Flavin monooxygenase-like	AT1G65860;AT1G62570;AT1G12160;AT1G12130;AT1G62580;AT1G62540;AT1G62620;AT1G63340;AT1G12200;AT1G62560;AT1G63370;AT1G12140;AT1G62600	FMOGS-OX1;FMOGS-OX4;;FMOGS-OX2;FMOGS-OX3;FMOGS-OX5	Flavin-containing monooxygenase FMO GS-OX1 [Source:UniProtKB/Swiss-Prot;Acc:Q9SS04];Flavin-containing monooxygenase FMO GS-OX4 [Source:UniProtKB/Swiss-Prot;Acc:Q93Y23];Flavin-containing monooxygenase FMO GS-OX-like 1 [Source:UniProtKB/Swiss-Prot;Acc:Q9FWW6];Flavin-containing monooxygenase FMO GS-OX-like 6 [Source:UniProtKB/Swiss-Prot;Acc:Q9FWW3];Flavin-binding monooxygenase family protein [Source…	*	*	*
Zm00001eb000410	0	0	0	0	1	1825973	1827696	-	1724	protein_coding	*	IPR004263	Exostosin-like	AT4G22580	*	Exostosin family protein [Source:TAIR;Acc:AT4G22580]	*	*	*
Zm00001eb000420	20.1507	14.263	13.3978	6.13761	1	1832425	1834566	-	1231	protein_coding	Immediate-early protein RSP40 [Source:UniProtKB/TrEMBL;Acc:B6TH09]	*	*	*	*	*	OS01G0332900	*	*
Zm00001eb000430	0	0	0	0	1	1929337	1930143	-	807	protein_coding	*	IPR016140;IPR027923	Bifunctional inhibitor/plant lipid transfer protein/seed storage helical domain;Hydrophobic seed protein	AT4G12530	*	Bifunctional inhibitor/lipid-transfer protein/seed storage 2S albumin superfamily protein [Source:TAIR;Acc:AT4G12530]	OS03G0103300	*	Retrotransposon protein, putative, Ty1-copia subclass, expressed [Source:UniProtKB/TrEMBL;Acc:Q10T24]
Zm00001eb000440	0	0	0	0	1	1929358	1930319	+	962	protein_coding	*	*	*	*	*	*	*	*	*
Zm00001eb000450	0	0	0	0	1	1932708	1933552	-	845	protein_coding	*	*	*	*	*	*	*	*	*
Zm00001eb000460	0	0	0	0	1	2009997	2012200	-	2204	protein_coding	*	IPR005202	Transcription factor GRAS	AT2G45160;AT3G60630;AT4G00150	SCL27;SCL22;SCL6	Scarecrow-like protein 27 [Source:UniProtKB/Swiss-Prot;Acc:Q7XJM8];Scarecrow-like protein 22 [Source:UniProtKB/Swiss-Prot;Acc:Q9M000];Scarecrow-like protein 6 [Source:UniProtKB/Swiss-Prot;Acc:O81316]	OS03G0103400	*	Os03g0103400 protein [Source:UniProtKB/TrEMBL;Acc:Q0DW05]
Zm00001eb000470	0	0	0	0	1	2010318	2012354	+	2037	protein_coding	*	*	*	*	*	*	*	*	*
Zm00001eb000480	150.477	168.064	200.349	189.78	1	2017706	2024879	-	2583	protein_coding	signal recognition particle receptor alpha subunit family protein [Source:Projected from Arabidopsis thaliana (AT4G30600) TAIR;Acc:AT4G30600]	IPR007222;IPR011012;IPR000897;IPR013822;IPR027417;IPR003593	Signal recognition particle receptor, alpha subunit, N-terminal;Longin-like domain;Signal recognition particle, SRP54 subunit, GTPase domain;Signal recognition particle, SRP54 subunit, helical bundle;P-loop containing nucleoside triphosphate hydrolase;AAA+ ATPase domain	AT4G30600	*	signal recognition particle receptor alpha subunit family protein [Source:TAIR;Acc:AT4G30600]	OS08G0480100	*	Putative signal recognition particle receptor [Source:UniProtKB/TrEMBL;Acc:Q6Z245]
Zm00001eb000490	2.36847	6.16226	4.86764	0.887024	1	2095539	2097445	+	1818	protein_coding	Tubulin beta-1 chain [Source:UniProtKB/Swiss-Prot;Acc:P18025]	IPR003008;IPR002453;IPR000217;IPR008280;IPR013838;IPR017975;IPR018316;IPR023123	Tubulin/FtsZ, GTPase domain;Beta tubulin;;Tubulin/FtsZ, C-terminal;Beta tubulin, autoregulation binding site;Tubulin, conserved site;Tubulin/FtsZ, 2-layer sandwich domain;Tubulin, C-terminal	AT5G62690;AT5G62700	TUBB2	Tubulin beta-2 chain [Source:UniProtKB/Swiss-Prot;Acc:Q56YW9]	OS03G0105600	TUBB2	Tubulin beta-2 chain [Source:UniProtKB/Swiss-Prot;Acc:Q8H7U1]
Zm00001eb000500	0.122513	0.164437	0.113536	0.248347	1	2099970	2104244	-	4275	protein_coding	*	IPR021916	Protein of unknown function DUF3527	AT1G63520;AT4G11450	*	Protein of unknown function (DUF3527) [Source:TAIR;Acc:AT1G63520];Protein of unknown function (DUF3527) [Source:TAIR;Acc:AT4G11450]	OS03G0105800	*	Expressed protein; cDNA clone:J013082I15, full insert sequence [Source:UniProtKB/TrEMBL;Acc:Q10T04]
Zm00001eb000510	0.0753584	0	0.14211	0	1	2144815	2147163	-	2080	protein_coding	Uncharacterized protein [Source:UniProtKB/TrEMBL;Acc:B4FQ83]	IPR021134;IPR024701	;Uncharacterised conserved protein, UCP016988	AT2G45870;AT3G61320	*	UPF0187 protein At2g45870, chloroplastic [Source:UniProtKB/Swiss-Prot;Acc:O80832];UPF0187 protein At3g61320, chloroplastic [Source:UniProtKB/Swiss-Prot;Acc:Q9M2D2]	OS03G0106000	*	Os03g0106000 protein; Putative uncharacterized protein OSJNBa0009C08.12; Uncharacterised protein family containing protein, expressed; cDNA clone:001-114-B03, full insert sequence [Source:UniProtKB/TrEMBL;Acc:Q8H7T9]
Zm00001eb000520	0.527828	1.31943	0.804714	0.624149	1	2147897	2161903	-	7889	protein_coding	*	;IPR019035	;Mediator complex, subunit Med12	AT4G00450	CRP	RNA polymerase II transcription mediators [Source:TAIR;Acc:AT4G00450]	OS07G0648266;OS07G0648300	*	Putative uncharacterized protein [Source:UniProtKB/TrEMBL;Acc:B9FUJ7];Os07g0648300 protein; Putative uncharacterized protein P0427D10.108 [Source:UniProtKB/TrEMBL;Acc:Q7XIC6]
Zm00001eb000530	0	0	0	0	1	2168336	2168653	-	318	protein_coding	*	*	*	*	*	*	*	*	*
Zm00001eb000540	0.11832	0.0460109	0.0177377	0.0121738	1	2224430	2232174	-	3486	protein_coding	*	*	*	AT1G01690	ATPRD3	putative recombination initiation defects 3 [Source:TAIR;Acc:AT1G01690]	OS03G0106300	PAIR1	Protein PAIR1 [Source:UniProtKB/Swiss-Prot;Acc:Q75RY2]
Zm00001eb000550	4.28913	3.72151	2.81058	2.16595	1	2275575	2280181	-	1963	protein_coding	Uncharacterized protein [Source:UniProtKB/TrEMBL;Acc:B8A0B4]	IPR001232;IPR016072;IPR011333	SKP1 component;SKP1 component, dimerisation;BTB/POZ fold	AT2G45950;AT3G61415	ASK20;ASK21	SKP1-like protein 20 [Source:UniProtKB/Swiss-Prot;Acc:A8MQG7];SKP1-like protein 21 [Source:UniProtKB/Swiss-Prot;Acc:Q8LF97]	*	*	*
Zm00001eb000560	0.475731	0.613565	0.304293	0	1	2281696	2286130	-	843	protein_coding	*	*	*	*	*	*	*	*	*
Zm00001eb000570	11.7623	16.5793	10.9961	6.05051	1	2288852	2293806	+	3144	protein_coding	*	IPR004014;IPR001757;IPR008250;IPR023214;IPR023298	Cation-transporting P-type ATPase, N-terminal;Cation-transporting P-type ATPase;P-type ATPase, A domain;HAD-like domain;P-type ATPase, transmembrane domain	AT4G11730	*	Putative ATPase, plasma membrane-like [Source:UniProtKB/Swiss-Prot;Acc:Q9T0E0]	OS11G0485200	*	E1-E2 ATPase family protein, expressed; Os11g0485200 protein; cDNA clone:J013156J19, full insert sequence [Source:UniProtKB/TrEMBL;Acc:Q2R471]
Zm00001eb000580	0	0	0	0	1	2376907	2378815	-	1802	protein_coding	Silicon transporter [Source:UniProtKB/TrEMBL;Acc:C7G3B4]	IPR004680	Citrate transporter-like domain	*	*	*	OS03G0107300	*	Low silicon rice protein 2; Os03g0107300 protein; Transmembrane protein; Transmembrane protein, putative, expressed; cDNA clone:J033024M24, full insert sequence [Source:UniProtKB/TrEMBL;Acc:Q10SY9]
Zm00001eb000590	14.2232	18.6977	18.8539	9.76	1	2514265	2522242	+	5368	protein_coding	*	IPR019448	EEIG1/EHBP1 N-terminal domain	*	*	*	OS03G0107400	*	Os03g0107400 protein [Source:UniProtKB/TrEMBL;Acc:Q0DVY2]
Zm00001eb000600	0	0	0	0	1	2553424	2556496	-	2523	protein_coding	*	IPR001841;IPR013083	Zinc finger, RING-type;Zinc finger, RING/FYVE/PHD-type	*	*	*	*	*	*
Zm00001eb000610	0	0	0	0	1	2555438	2555822	+	385	misc_non_coding	*	*	*	*	*	*	*	*	*
Zm00001eb000620	31.2833	20.5585	16.1222	12.9264	1	2620295	2626950	-	2590	protein_coding	dual specificity protein phosphatase (DsPTP1) family protein [Source:Projected from Arabidopsis thaliana (AT3G52180) TAIR;Acc:AT3G52180]	IPR000387;IPR000340;IPR014756;IPR020422;IPR029021;IPR030079;	Protein-tyrosine/Dual specificity phosphatase;Dual specificity phosphatase, catalytic domain;Immunoglobulin E-set;Dual specificity phosphatase, subgroup, catalytic domain;Protein-tyrosine phosphatase-like;Phosphoglucan phosphatase DSP4;	AT3G52180	DSP4	Phosphoglucan phosphatase DSP4, chloroplastic [Source:UniProtKB/Swiss-Prot;Acc:Q9FEB5]	*	*	*
Zm00001eb000630	0	0	0	0	1	2641853	2644732	-	1648	protein_coding	*	*	*	*	*	*	*	*	*
Zm00001eb000640	0.883783	1.95495	0.887508	2.09648	1	2737442	2740118	+	2107	protein_coding	Uncharacterized protein [Source:UniProtKB/TrEMBL;Acc:C0HGU0]	IPR004263	Exostosin-like	AT2G28110;AT5G22940	IRX7;F8H	Probable glucuronoxylan glucuronosyltransferase IRX7 [Source:UniProtKB/Swiss-Prot;Acc:Q9ZUV3];Probable glucuronoxylan glucuronosyltransferase F8H [Source:UniProtKB/Swiss-Prot;Acc:Q6NMM8]	OS03G0107900	*	Probable glucuronosyltransferase Os03g0107900 [Source:UniProtKB/Swiss-Prot;Acc:Q10SX7]
Zm00001eb000650	1.60907	1.68556	2.14144	1.75946	1	2765072	2771704	+	2898	protein_coding	*	*	*	*	*	*	*	*	*
Zm00001eb000660	0	0	0	0	1	2772158	2773573	-	1211	protein_coding	Uncharacterized protein [Source:UniProtKB/TrEMBL;Acc:B4FIG1]	IPR001841;IPR011047;IPR013083;IPR015943;	Zinc finger, RING-type;Quinonprotein alcohol dehydrogenase-like-superfamily;Zinc finger, RING/FYVE/PHD-type;WD40/YVTN repeat-like-containing domain;	AT5G03450	*	Transducin/WD40 repeat-like superfamily protein [Source:TAIR;Acc:AT5G03450]	OS03G0108200	*	*
Zm00001eb000670	36.2592	39.9362	37.6351	43.659	1	2800774	2803236	+	1390	protein_coding	Uncharacterized protein [Source:UniProtKB/TrEMBL;Acc:B4FUB0]	IPR005024	*	AT5G22950;AT3G45000	VPS24-1;VPS24-2	Vacuolar protein sorting-associated protein 24 homolog 1 [Source:UniProtKB/Swiss-Prot;Acc:Q9FFB3];Putative vacuolar protein sorting-associated protein 24 homolog 2 [Source:UniProtKB/Swiss-Prot;Acc:Q9LXH5]	OS03G0108400	*	SNF7 family protein, expressed [Source:UniProtKB/TrEMBL;Acc:Q10SX2]
Zm00001eb000680	5.5404	3.90275	5.03079	3.62342	1	2803474	2804769	-	959	protein_coding	*	*	*	AT5G03050	*	unknown protein; Has 33 Blast hits to 33 proteins in 10 species: Archae - 0; Bacteria - 0; Metazoa - 0; Fungi - 0; Plants - 33; Viruses - 0; Other Eukaryotes - 0 (source: NCBI BLink). [Source:TAIR;Acc:AT5G03050]	OS03G0108700;OS02G0286500	*	Os03g0108700 protein [Source:UniProtKB/TrEMBL;Acc:Q0DVX1];
Zm00001eb000690	0.793743	0.715622	0.730564	2.05416	1	2810082	2817677	+	3965	protein_coding	Rolled leaf 2 [Source:UniProtKB/TrEMBL;Acc:A0S5W1]	IPR002913;IPR001356;IPR009057;IPR023393;IPR013978	START domain;;START-like domain	AT5G60690	REV	Homeobox-leucine zipper protein REVOLUTA [Source:UniProtKB/Swiss-Prot;Acc:Q9SE43]	OS03G0109400	HOX10	Homeobox-leucine zipper protein HOX10 [Source:UniProtKB/Swiss-Prot;Acc:Q6TAQ6]
Zm00001eb000700	19.9538	19.6602	19.9378	23.3205	1	2817998	2820996	-	1094	protein_coding	Uncharacterized protein [Source:UniProtKB/TrEMBL;Acc:B4FB42]	IPR002715	Nascent polypeptide-associated complex NAC domain	AT1G17880;AT1G73230	BTF3;	basic transcription factor 3 [Source:TAIR;Acc:AT1G17880];Nascent polypeptide-associated complex NAC [Source:TAIR;Acc:AT1G73230]	*	*	*
Zm00001eb000710	22.6471	17.6586	18.2651	12.1647	1	2860721	2869355	+	1545	protein_coding	Uncharacterized protein [Source:UniProtKB/TrEMBL;Acc:B4FD15]	IPR004568;IPR008278	Phosphopantethiene-protein transferase domain;4'-phosphopantetheinyl transferase superfamily	AT3G11470;AT2G02770	*	4'-phosphopantetheinyl transferase superfamily [Source:TAIR;Acc:AT3G11470];4'-phosphopantetheinyl transferase superfamily [Source:TAIR;Acc:AT2G02770]	OS08G0243100	*	Os08g0243100 protein; Putative MtaA; cDNA clone:002-103-A03, full insert sequence [Source:UniProtKB/TrEMBL;Acc:Q6Z0U9]
Zm00001eb000720	0.247669	0.562101	0.309881	0.0750906	1	2869576	2874482	-	2204	protein_coding	*	*	*	*	*	*	*	*	*
Zm00001eb000730	0	0	0	0	1	2873681	2874136	+	456	misc_non_coding	*	*	*	*	*	*	*	*	*
Zm00001eb000740	2.51466	2.00422	2.32791	2.53798	1	2874505	2883698	+	2299	protein_coding	Cyclophilin-like peptidyl-prolyl cis-trans isomerase family protein [Source:Projected from Arabidopsis thaliana (AT5G35100) TAIR;Acc:AT5G35100]	IPR002130;IPR024936;IPR029000	Cyclophilin-like peptidyl-prolyl cis-trans isomerase domain;Cyclophilin-type peptidyl-prolyl cis-trans isomerase;Cyclophilin-like domain	AT5G35100	CYP28	Peptidyl-prolyl cis-trans isomerase CYP28, chloroplastic [Source:UniProtKB/Swiss-Prot;Acc:O65220]	OS08G0292600	*	cDNA clone:J023111F24, full insert sequence [Source:UniProtKB/TrEMBL;Acc:B7F722]
Zm00001eb000750	0.364105	0.0686113	0.103354	0.447159	1	2875398	2880118	-	2189	protein_coding	*	IPR004282	Chloroplast envelope membrane protein, CemA	AT4G31040	*	CemA-like proton extrusion protein-related [Source:TAIR;Acc:AT4G31040]	OS08G0224300	*	Putative uncharacterized protein [Source:UniProtKB/TrEMBL;Acc:B9FZN7]
Zm00001eb000760	0.00748117	0.167628	0.466478	0.0861708	1	2885880	2888772	+	2619	protein_coding	*	IPR008545	Protein of unknown function DUF827, plant	*	*	*	*	*	*
Zm00001eb000770	235.369	195.431	218.524	332.683	1	2925178	2926144	+	967	protein_coding	Uncharacterized protein [Source:UniProtKB/TrEMBL;Acc:B4FV95]	*	*	AT1G65720	*	unknown protein; FUNCTIONS IN: molecular_function unknown; INVOLVED IN: biological_process unknown; LOCATED IN: endomembrane system; EXPRESSED IN: 24 plant structures; EXPRESSED DURING: 15 growth stages; Has 44 Blast hits to 44 proteins in 14 specie /.../hae - 0; Bacteria - 0; Metazoa - 0; Fungi - 0; Plants - 44; Viruses - 0; Other Eukaryotes - 0 (source: NCBI BLink). [Source:TAIR;Acc:AT1G65720]	OS03G0110300	*	Expressed protein; Os03g0110300 protein; cDNA clone:001-208-G02, full insert sequence; cDNA clone:J013056G16, full insert sequence; cDNA clone:J013082M21, full insert sequence [Source:UniProtKB/TrEMBL;Acc:Q10SV0]
Zm00001eb000780	29.1974	28.2414	33.5899	35.1267	1	2950594	2963259	+	2395	protein_coding	nuclear matrix protein-related [Source:Projected from Arabidopsis thaliana (AT5G09860) TAIR;Acc:AT5G09860]	IPR021861	THO complex, subunit THOC1	AT5G09860	THO1	THO complex subunit 1 [Source:UniProtKB/Swiss-Prot;Acc:Q93VM9]	OS03G0110400	*	Os03g0110400 protein; THO complex subunit 1, putative, expressed [Source:UniProtKB/TrEMBL;Acc:Q10SU9]
Zm00001eb000790	14.2389	6.78618	10.0133	37.047	1	2965331	2968509	+	1856	protein_coding	*	IPR018392	Peptidoglycan-binding lysin domain	AT5G08200;AT5G23130	*	peptidoglycan-binding LysM domain-containing protein [Source:TAIR;Acc:AT5G08200];Peptidoglycan-binding LysM domain-containing protein [Source:TAIR;Acc:AT5G23130]	*	*	*
Zm00001eb000800	27.9201	25.5074	30.9648	23.9295	1	2967642	2988230	-	2400	protein_coding	actin-related protein 4 [Source:Projected from Arabidopsis thaliana (AT1G18450) TAIR;Acc:AT1G18450]	IPR004000;IPR027667	Actin-related protein;Actin-related protein 4 (Arp4)	AT1G18450	ARP4	Actin-related protein 4 [Source:UniProtKB/Swiss-Prot;Acc:Q84M92]	OS08G0137200	ARP4	Actin-related protein 4 [Source:UniProtKB/Swiss-Prot;Acc:Q6ZJW9]
Zm00001eb000810	0	0	0	0	1	2991876	3014032	+	1269	protein_coding	*	IPR007062	Protein phosphatase inhibitor 2 (IPP-2)	AT5G52200	*	phosphoprotein phosphatase inhibitors [Source:TAIR;Acc:AT5G52200]	OS02G0602300	*	Os02g0602300 protein; Putative uncharacterized protein OJ1669_F01.10; Putative uncharacterized protein OJ1791_B03.48; cDNA clone:J013033D17, full insert sequence [Source:UniProtKB/TrEMBL;Acc:Q6K5F6]
Zm00001eb000820	5.86217	10.3855	9.85043	11.6329	1	3022946	3028004	+	2611	protein_coding	Uncharacterized protein [Source:UniProtKB/TrEMBL;Acc:B4FBH8]	IPR009060;IPR015940;IPR029063;IPR030380	;Ubiquitin-associated/translation elongation factor EF1B, N-terminal, eukaryote;S-adenosyl-L-methionine-dependent methyltransferase-like;SAM-dependent methyltransferase DRM	AT5G14620;AT5G15380	DRM2;DRM1	DNA (cytosine-5)-methyltransferase DRM2 [Source:UniProtKB/Swiss-Prot;Acc:Q9M548];DNA (cytosine-5)-methyltransferase DRM1 [Source:UniProtKB/Swiss-Prot;Acc:Q9LXE5]	OS03G0110800;OS05G0313900;OS11G0109200;OS12G0108900	*	DNA cytosine methyltransferase Zmet3, putative, expressed; Os03g0110800 protein [Source:UniProtKB/TrEMBL;Acc:Q10SU4];;DNA metyltransferase [Source:UniProtKB/TrEMBL;Acc:D2KY68];DNA cytosine methyltransferase Zmet3, putative; Os12g0108900 protein [Source:UniProtKB/TrEMBL;Acc:Q2QYR5]
Zm00001eb000830	0.0576461	0.0354845	0	0.0698704	1	3028126	3030012	+	646	protein_coding	*	*	*	*	*	*	*	*	*
Zm00001eb000840	0	0	0	0.464478	1	3042596	3044181	+	1150	protein_coding	Remorin [Source:UniProtKB/TrEMBL;Acc:B6U3W6]	IPR005518;IPR005516	Remorin, N-terminal;Remorin, C-terminal	AT3G61260;AT4G00670;AT2G45820	;DBP	Uncharacterized protein At3g61260 [Source:UniProtKB/Swiss-Prot;Acc:Q9M2D8];Remorin family protein [Source:TAIR;Acc:AT4G00670];Remorin [Source:UniProtKB/Swiss-Prot;Acc:O80837]	OS03G0111200	*	Os03g0111200 protein; Remorin, C-terminal region family protein, expressed; cDNA clone:001-009-D11, full insert sequence [Source:UniProtKB/TrEMBL;Acc:Q10SU0]
Zm00001eb000850	0	0	0.0783337	0.0488488	1	3086161	3086776	-	616	protein_coding	Nonspecific lipid-transfer protein [Source:UniProtKB/TrEMBL;Acc:B6SP11]	IPR016140	Bifunctional inhibitor/plant lipid transfer protein/seed storage helical domain	AT5G38160;AT3G57310;AT5G38170;AT5G38195;AT1G48750;AT1G43666;AT3G18280;AT5G38197;AT1G43667;AT2G14846;AT1G43665;AT4G12825;AT5G38180;AT1G07747;AT1G66850	*	Bifunctional inhibitor/lipid-transfer protein/seed storage 2S albumin superfamily protein [Source:TAIR;Acc:AT5G38160];Bifunctional inhibitor/lipid-transfer protein/seed storage 2S albumin superfamily protein [Source:TAIR;Acc:AT3G57310];Bifunctional inhibitor/lipid-transfer protein/seed storage 2S albumin superfamily protein [Source:TAIR;Acc:AT5G38170];Bifunctional inhibitor/lipid-transfer protein…	OS03G0111300	LTP-2	Non-specific lipid-transfer protein 2 [Source:UniProtKB/Swiss-Prot;Acc:Q10ST8]
Zm00001eb000860	15.2834	20.5535	20.8486	15.695	1	3095249	3113958	+	4090	protein_coding	Uncharacterized protein [Source:UniProtKB/TrEMBL;Acc:B8A1P7]	IPR003164;IPR002553;IPR008152;IPR009028;IPR011989;IPR013038;IPR013041;IPR015873;IPR016024;IPR017104	Clathrin adaptor, alpha-adaptin, appendage, C-terminal subdomain;Clathrin/coatomer adaptor, adaptin-like, N-terminal;Clathrin adaptor, alpha/beta/gamma-adaptin, appendage, Ig-like subdomain;Coatomer/calthrin adaptor appendage, C-terminal subdomain;Armadillo-like helical;Clathrin adaptor, alpha-adaptin, appendage, Ig-like subdomain;Coatomer/clathrin adaptor appendage, Ig-like subdomain;Clathrin al…	AT5G22770;AT5G22780	ALPHA-ADR;ALPHAC-AD	AP-2 complex subunit alpha-1 [Source:UniProtKB/Swiss-Prot;Acc:Q8LPL6];AP-2 complex subunit alpha-2 [Source:UniProtKB/Swiss-Prot;Acc:Q8LPK4]	OS03G0112101	*	Adaptin N terminal region family protein, expressed [Source:UniProtKB/TrEMBL;Acc:Q10SS5]
Zm00001eb000870	0.436027	1.78415	1.21343	2.03222	1	3115493	3126872	+	8507	protein_coding	*	IPR004343;IPR003121;IPR001965;IPR011011;IPR013083;IPR018144;IPR019786;IPR019835	;SWIB/MDM2 domain;Zinc finger, PHD-type;Zinc finger, FYVE/PHD-type;Zinc finger, RING/FYVE/PHD-type;Plus-3 domain, subgroup;Zinc finger, PHD-type, conserved site;SWIB domain	AT2G16485	NERD	Zinc finger CCCH domain-containing protein 19 [Source:UniProtKB/Swiss-Prot;Acc:Q9SIV5]	OS03G0112600	*	*
Zm00001eb000880	0	0	0	0	1	3163359	3167829	-	3694	protein_coding	*	IPR001005;IPR009057;IPR017877	SANT/Myb domain;;Myb-like domain	AT1G33240	AT-GTL1	GT-2-like 1 [Source:TAIR;Acc:AT1G33240]	*	*	*
Zm00001eb000890	0.168093	0	0.556105	0.32337	1	3215293	3221599	+	3867	protein_coding	Di-glucose binding protein with Kinesin motor domain [Source:Projected from Arabidopsis thaliana (AT2G22610) TAIR;Acc:AT2G22610]	IPR001752;IPR027417;IPR027640;IPR019821	Kinesin, motor domain;P-loop containing nucleoside triphosphate hydrolase;Kinesin-like protein;Kinesin, motor region, conserved site	AT2G22610	*	Di-glucose binding protein with Kinesin motor domain [Source:TAIR;Acc:AT2G22610]	OS03G0114000	*	Os03g0114000 protein [Source:UniProtKB/TrEMBL;Acc:Q0DVT4]
Zm00001eb000900	1.74	1.19068	1.82866	2.88418	1	3221607	3222938	+	1332	protein_coding	*	*	*	AT4G24110	*	unknown protein; Has 76 Blast hits to 76 proteins in 13 species: Archae - 0; Bacteria - 0; Metazoa - 1; Fungi - 0; Plants - 75; Viruses - 0; Other Eukaryotes - 0 (source: NCBI BLink). [Source:TAIR;Acc:AT4G24110]	*	*	*
Zm00001eb000910	6.68908	4.63507	6.61598	8.56512	1	3223370	3224844	-	899	protein_coding	RNA binding protein; Uncharacterized protein [Source:UniProtKB/TrEMBL;Acc:B6TAS4]	;IPR001253;IPR006196;IPR012340	;Translation initiation factor 1A (eIF-1A);RNA-binding domain, S1, IF1 type;Nucleic acid-binding, OB-fold	AT2G40780	*	Nucleic acid-binding, OB-fold-like protein [Source:TAIR;Acc:AT2G40780]	OS03G0114200	*	LOC496359 protein, putative, expressed; Os03g0114200 protein; Putative uncharacterized protein OSJNBa0090O10.11; cDNA clone:002-134-G09, full insert sequence [Source:UniProtKB/TrEMBL;Acc:Q8GZX2]
Zm00001eb000920	2.3773	2.24875	3.14895	3.32868	1	3263012	3279756	+	3820	protein_coding	*	IPR011009;IPR002290;IPR000719;IPR017441	Protein kinase-like domain;Serine/threonine- / dual specificity protein kinase, catalytic domain;Protein kinase, catalytic domain;Protein kinase, ATP binding site	AT4G24100;AT4G10730	*	Protein kinase superfamily protein [Source:TAIR;Acc:AT4G24100];Protein kinase superfamily protein [Source:TAIR;Acc:AT4G10730]	OS03G0114300	*	Os03g0114300 protein; Protein kinase, putative, expressed [Source:UniProtKB/TrEMBL;Acc:Q10SQ6]
Zm00001eb000930	0	0	0	0	1	3280308	3282259	-	1952	protein_coding	ATP binding protein; Uncharacterized protein [Source:UniProtKB/TrEMBL;Acc:B6TNP7]	IPR003959;IPR003593;IPR027417	ATPase, AAA-type, core;AAA+ ATPase domain;P-loop containing nucleoside triphosphate hydrolase	AT2G46620	*	P-loop containing nucleoside triphosphate hydrolases superfamily protein [Source:TAIR;Acc:AT2G46620]	OS03G0114400;OS01G0354450	*	ATPase, AAA family protein, expressed; Os03g0114400 protein; Putative uncharacterized protein OSJNBa0090O10.13; cDNA clone:002-150-D02, full insert sequence [Source:UniProtKB/TrEMBL;Acc:Q8GZX0];
Zm00001eb000940	0	0	0	0	1	3280357	3281253	+	897	protein_coding	*	*	*	*	*	*	*	*	*
Zm00001eb000950	72.871	67.2819	77.7502	101.176	1	3283381	3285618	-	558	misc_non_coding	*	*	*	*	*	*	*	*	*
Zm00001eb000960	2.04227	2.79638	3.20112	1.86002	1	3359130	3361295	+	2166	protein_coding	Uncharacterized protein [Source:UniProtKB/TrEMBL;Acc:C4J0J8]	IPR002885	Pentatricopeptide repeat	*	*	*	*	*	*
Zm00001eb000970	70.7265	102.113	137.069	180.91	1	3362236	3365818	+	2389	protein_coding	Uncharacterized protein [Source:UniProtKB/TrEMBL;Acc:C0HII2]	IPR008509;IPR020846	Protein of unknown function DUF791;Major facilitator superfamily domain	AT1G64650;AT4G27720;AT3G49310	*	Major facilitator superfamily protein [Source:TAIR;Acc:AT1G64650];Major facilitator superfamily protein [Source:TAIR;Acc:AT4G27720];Major facilitator superfamily protein [Source:TAIR;Acc:AT3G49310]	OS03G0114800	*	DUF791 domain protein; Expressed protein; Os03g0114800 protein; Putative transporter; cDNA clone:J013023A12, full insert sequence [Source:UniProtKB/TrEMBL;Acc:Q8GZW6]
Zm00001eb000980	23.8918	21.5182	28.6009	34.7833	1	3368388	3369418	-	1031	protein_coding	*	IPR003397	Mitochondrial inner membrane translocase subunit Tim17/Tim22/Tim23/peroxisomal protein PMP24	AT1G72750;AT1G17530	TIM23-2;TIM23-1	Mitochondrial import inner membrane translocase subunit TIM23-2 [Source:UniProtKB/Swiss-Prot;Acc:Q38820];Mitochondrial import inner membrane translocase subunit TIM23-1 [Source:UniProtKB/Swiss-Prot;Acc:Q9LNQ1]	OS03G0114900	*	Mitochondrial import inner membrane translocase subunit Tim17 family protein, expressed; Os03g0114900 protein; Putative mitochondrial inner membrane protein; cDNA clone:J033148L11, full insert sequence [Source:UniProtKB/TrEMBL;Acc:Q8GZW5]
Zm00001eb000990	0.0620074	0.0883934	0.0934251	0.0930447	1	3370081	3371465	+	1297	protein_coding	early nodulin-like protein 8 [Source:Projected from Arabidopsis thaliana (AT1G64640) TAIR;Acc:AT1G64640]	IPR003245;IPR008972	Plastocyanin-like;	AT1G64640	ENODL8	early nodulin-like protein 8 [Source:TAIR;Acc:AT1G64640]	OS03G0115000	*	Os03g0115000 protein [Source:UniProtKB/TrEMBL;Acc:Q0DVS6]
Zm00001eb001000	10.1393	11.7692	11.6429	13.2599	1	3371279	3376586	-	4008	protein_coding	L-fucokinase/GDP-L-fucose pyrophosphorylase [Source:Projected from Arabidopsis thaliana (AT1G01220) TAIR;Acc:AT1G01220]	IPR006204;IPR006206;IPR012887;IPR013750;IPR014721;IPR020568	GHMP kinase N-terminal domain;;L-fucokinase;GHMP kinase, C-terminal domain;Ribosomal protein S5 domain 2-type fold, subgroup;Ribosomal protein S5 domain 2-type fold	AT1G01220	FKGP	Bifunctional fucokinase/fucose pyrophosphorylase [Source:UniProtKB/Swiss-Prot;Acc:Q9LNJ9]	OS03G0115100	*	GHMP kinases putative ATP-binding protein, expressed; Os03g0115100 protein; Putative uncharacterized protein OSJNBa0090O10.21; cDNA clone:J023069I12, full insert sequence [Source:UniProtKB/TrEMBL;Acc:Q8GZW3]
Zm00001eb001010	0.296358	0.668964	0.820971	0.744482	1	3432419	3436408	+	3895	protein_coding	*	*	*	AT4G39840	*	unknown protein; FUNCTIONS IN: molecular_function unknown; INVOLVED IN: biological_process unknown; LOCATED IN: endomembrane system; EXPRESSED IN: 23 plant structures; EXPRESSED DURING: 13 growth stages; Has 20719 Blast hits to 6096 proteins in 607 /.../s: Archae - 22; Bacteria - 3243; Metazoa - 4364; Fungi - 2270; Plants - 237; Viruses - 128; Other Eukaryotes - 10455 (source: NCBI BLink). [Sourc…	*	*	*
Zm00001eb001020	0.186137	0.167366	0.0259215	0.274947	1	3434663	3437323	-	2474	protein_coding	Tetratricopeptide repeat (TPR)-like superfamily protein [Source:Projected from Arabidopsis thaliana (AT3G53170) TAIR;Acc:AT3G53170]	IPR002885;	Pentatricopeptide repeat;	AT3G53170	*	Tetratricopeptide repeat (TPR)-like superfamily protein [Source:TAIR;Acc:AT3G53170]	OS03G0115300	*	Os03g0115300 protein [Source:UniProtKB/TrEMBL;Acc:Q0DVS3]
Zm00001eb001030	1.85189	1.61367	1.60047	2.44381	1	3442010	3443345	-	363	protein_coding	*	*	*	*	*	*	*	*	*
Zm00001eb001040	0.867821	0.777182	0.841993	1.73938	1	3473728	3478290	+	3437	protein_coding	Signal transducer [Source:UniProtKB/TrEMBL;Acc:B6SWG5]	IPR001680;IPR015943;IPR017986;IPR020472	WD40 repeat;WD40/YVTN repeat-like-containing domain;WD40-repeat-containing domain;G-protein beta WD-40 repeat	AT1G64610;AT5G42010;AT5G24320;AT5G53500	*	Transducin/WD40 repeat-like superfamily protein [Source:TAIR;Acc:AT1G64610];Transducin/WD40 repeat-like superfamily protein [Source:TAIR;Acc:AT5G42010];Transducin/WD40 repeat-like superfamily protein [Source:TAIR;Acc:AT5G24320];Transducin/WD40 repeat-like superfamily protein [Source:TAIR;Acc:AT5G53500]	OS03G0115400	*	Expressed protein; Os03g0115400 protein; cDNA clone:J033126K20, full insert sequence [Source:UniProtKB/TrEMBL;Acc:Q10SP2]
Zm00001eb001050	8.00527	6.24242	6.52889	4.6968	1	3480374	3483331	+	1433	protein_coding	Putative uncharacterized protein [Source:UniProtKB/TrEMBL;Acc:B6U2T3]	IPR000659;IPR012349;IPR024015;IPR024624	Pyridoxamine 5'-phosphate oxidase;FMN-binding split barrel;Pyridoxamine 5'-phosphate oxidase, probable FMN-dependent, Alr4036 family;Pyridoxamine 5'-phosphate oxidase, Alr4036 family, FMN-binding domain	AT2G46580	PPOX2	Pyridoxine/pyridoxamine 5'-phosphate oxidase 2 [Source:UniProtKB/Swiss-Prot;Acc:Q9ZPY1]	OS03G0115500	*	Pyridoxine 5'-phosphate oxidase, putative, expressed; cDNA clone:J023002H17, full insert sequence [Source:UniProtKB/TrEMBL;Acc:Q10SP1]
Zm00001eb001060	0.0757692	0.481835	0.865347	1.54893	1	3486091	3488116	-	1552	protein_coding	Retinol dehydrogenase 12 [Source:UniProtKB/TrEMBL;Acc:B6UB33]	IPR002347;IPR002198;IPR016040	Glucose/ribitol dehydrogenase;Short-chain dehydrogenase/reductase SDR;NAD(P)-binding domain	AT4G24050;AT1G64590	*	NAD(P)-binding Rossmann-fold superfamily protein [Source:TAIR;Acc:AT4G24050];NAD(P)-binding Rossmann-fold superfamily protein [Source:TAIR;Acc:AT1G64590]	OS03G0115700	*	Os03g0115700 protein; Oxidoreductase, short chain dehydrogenase/reductase family protein, expressed; Putative uncharacterized protein OSJNBa0090O10.25; cDNA clone:J013107I12, full insert sequence [Source:UniProtKB/TrEMBL;Acc:Q8GZV9]
Zm00001eb001070	20.9703	25.5839	24.4549	18.1605	1	3535438	3540435	+	1981	protein_coding	*	IPR001708	Membrane insertase OXA1/ALB3/YidC	AT5G62050;AT2G46470	OXA1;OXA1L	Mitochondrial inner membrane protein OXA1 [Source:UniProtKB/Swiss-Prot;Acc:Q42191];Mitochondrial inner membrane protein OXA1-like [Source:UniProtKB/Swiss-Prot;Acc:Q9SKD3]	OS03G0116000	*	Os03g0116000 protein [Source:UniProtKB/TrEMBL;Acc:Q0DVR8]
Zm00001eb001080	0.491209	0.134115	2.80981	0.03407	1	3564435	3566097	+	1206	misc_non_coding	*	*	*	*	*	*	*	*	*
Zm00001eb001090	0	0	0	0	1	3566399	3567033	+	635	protein_coding	*	*	*	*	*	*	*	*	*
Zm00001eb001100	0.767611	0.581044	0.308315	0.79776	1	3635348	3636570	+	1223	protein_coding	*	*	*	*	*	*	*	*	*
Zm00001eb001110	17.6554	19.8644	23.7578	21.0043	1	3642003	3652191	-	1782	protein_coding	COP9 signalosome complex subunit 1 [Source:UniProtKB/TrEMBL;Acc:B6THB6]	IPR011990;IPR019585;IPR000717;IPR011991	Tetratricopeptide-like helical;26S proteasome, regulatory subunit Rpn7;Proteasome component (PCI) domain;Winged helix-turn-helix transcription repressor DNA-binding domain	AT3G61140	CSN1	COP9 signalosome complex subunit 1 [Source:UniProtKB/Swiss-Prot;Acc:P45432]	OS03G0116500	*	COP9 signalosome complex subunit 1, putative, expressed; Os03g0116500 protein; cDNA clone:J033070E21, full insert sequence [Source:UniProtKB/TrEMBL;Acc:Q10SN3]
Zm00001eb001120	0.221161	0.218107	0.233133	0.322455	1	3732742	3735652	+	1636	protein_coding	Uncharacterized protein [Source:UniProtKB/TrEMBL;Acc:C0HIP5]	IPR025886;IPR001810	Phloem protein 2-like;F-box domain, cyclin-like	AT3G61060;AT1G12710;AT5G52120;AT1G63090	PP2A13;P2A12;PP2A14;PP2A11	F-box protein PP2-A13 [Source:UniProtKB/Swiss-Prot;Acc:Q9LEX0];F-box protein PP2-A12 [Source:UniProtKB/Swiss-Prot;Acc:Q9LN77];F-box protein PP2-A14 [Source:UniProtKB/Swiss-Prot;Acc:Q9FJ80];F-box protein PP2-A11 [Source:UniProtKB/Swiss-Prot;Acc:Q9CAN4]	OS03G0116700	*	F-box family protein, putative, expressed; Os03g0116700 protein; cDNA clone:002-100-H04, full insert sequence [Source:UniProtKB/TrEMBL;Acc:Q10SN2]
Zm00001eb001130	21.6485	19.2756	18.0946	27.3746	1	3762739	3766217	+	1977	protein_coding	F-box family protein [Source:Projected from Arabidopsis thaliana (AT4G00755) TAIR;Acc:AT4G00755]	IPR001810	F-box domain, cyclin-like	AT4G00755	*	F-box protein At4g00755 [Source:UniProtKB/Swiss-Prot;Acc:Q8LG03]	OS03G0116800	*	F-box family protein, putative, expressed; Os03g0116800 protein; cDNA clone:001-042-F01, full insert sequence; cDNA clone:J013091C10, full insert sequence [Source:UniProtKB/TrEMBL;Acc:Q10SN1]
Zm00001eb001140	0	0	0	0	1	3766150	3769278	-	1788	protein_coding	Dihydrodipicolinate reductase [Source:UniProtKB/TrEMBL;Acc:B6TVJ6]	IPR000846;IPR016040;IPR022663;IPR023940	Dihydrodipicolinate reductase, N-terminal;NAD(P)-binding domain;Dihydrodipicolinate reductase, C-terminal;Dihydrodipicolinate reductase, bacterial	AT5G52100	DAPB3	Putative 4-hydroxy-tetrahydrodipicolinate reductase 3, chloroplastic [Source:UniProtKB/Swiss-Prot;Acc:Q9FJ82]	OS03G0117000;OS03G0118600	*	;Dihydrodipicolinate reductase, C-terminus family protein, expressed; Os03g0118600 protein; cDNA clone:J013023L22, full insert sequence [Source:UniProtKB/TrEMBL;Acc:Q10SL6]
Zm00001eb001150	0	0	0.0366621	0.0332916	1	3787682	3792482	+	2057	protein_coding	*	IPR000225;IPR011989;IPR016024	;Armadillo-like helical;Armadillo-type fold	AT1G01830;AT2G45720	*	ARM repeat superfamily protein [Source:TAIR;Acc:AT1G01830];ARM repeat superfamily protein [Source:TAIR;Acc:AT2G45720]	OS03G0116900	*	Os03g0116900 protein [Source:UniProtKB/TrEMBL;Acc:Q0DVR0]
Zm00001eb001160	0	0	0	0.0183603	1	3789833	3792468	-	2636	protein_coding	*	*	*	*	*	*	*	*	*
Zm00001eb001170	0.036563	0.169521	0.0593465	0.0475187	1	3796239	3798782	-	2037	protein_coding	Peroxisomal membrane protein PEX11-1; Uncharacterized protein [Source:UniProtKB/TrEMBL;Acc:B6UD14]	IPR008733	Peroxisomal biogenesis factor 11	*	*	*	OS03G0117100	PEX11-1	Peroxisomal membrane protein 11-1 [Source:UniProtKB/Swiss-Prot;Acc:Q10SM7]
Zm00001eb001180	0.688534	0.68582	1.69058	1.1862	1	3797680	3801321	+	2593	protein_coding	Cytidine/deoxycytidylate deaminase family protein [Source:Projected from Arabidopsis thaliana (AT4G20960) TAIR;Acc:AT4G20960]	IPR004794;IPR002125;IPR016192;IPR016193;IPR024072	Riboflavin biosynthesis protein RibD;CMP/dCMP deaminase, zinc-binding;APOBEC/CMP deaminase, zinc-binding;Cytidine deaminase-like;Dihydrofolate reductase-like domain	AT4G20960	PYRD	Riboflavin biosynthesis protein PYRD, chloroplastic [Source:UniProtKB/Swiss-Prot;Acc:Q8GWP5]	OS03G0117200;OS04G0177400	*	Os03g0117200 protein; Riboflavin biosynthesis protein RibD containing protein, expressed; cDNA clone:J023049O09, full insert sequence [Source:UniProtKB/TrEMBL;Acc:Q10SM6];cDNA clone:001-116-A11, full insert sequence [Source:UniProtKB/TrEMBL;Acc:B7E8M5]
Zm00001eb001190	0.294507	0.629009	1.70965	0.506952	1	3802584	3803735	+	1152	protein_coding	Xyloglucan endotransglucosylase/hydrolase protein 5 [Source:UniProtKB/TrEMBL;Acc:B6TNS1]	IPR000757;IPR008264;IPR013320	Glycoside hydrolase, family 16;Beta-glucanase;Concanavalin A-like lectin/glucanase, subgroup	*	*	*	OS03G0117300	*	Glycosyl hydrolases family 16 protein, expressed; Os03g0117300 protein; cDNA clone:J033058F24, full insert sequence [Source:UniProtKB/TrEMBL;Acc:Q10SM5]
Zm00001eb001200	0.406175	0.288635	0.0669025	0.597142	1	3833378	3837494	+	2029	protein_coding	*	*	*	*	*	*	*	*	*
Zm00001eb001210	0	0	0	0	1	3837589	3838704	+	1116	protein_coding	Protein kinase superfamily protein [Source:Projected from Arabidopsis thaliana (AT3G61080) TAIR;Acc:AT3G61080]	IPR016477;IPR011009	Fructosamine/Ketosamine-3-kinase;Protein kinase-like domain	AT3G61080	*	Protein-ribulosamine 3-kinase, chloroplastic [Source:UniProtKB/Swiss-Prot;Acc:Q9LEW8]	OS03G0117800	*	Protein-ribulosamine 3-kinase, chloroplastic [Source:UniProtKB/Swiss-Prot;Acc:Q10SM2]
Zm00001eb001220	0.0209257	0.0407468	0	0	1	3840616	3845721	+	1969	protein_coding	*	*	*	*	*	*	OS03G0118100	*	Expressed protein; Os03g0118100 protein; cDNA clone:001-115-C01, full insert sequence; cDNA clone:J013105G11, full insert sequence [Source:UniProtKB/TrEMBL;Acc:Q10SM0]
Zm00001eb001230	1.8249	1.10896	1.00219	0.755607	1	3848537	3849489	-	953	protein_coding	Putative uncharacterized protein [Source:UniProtKB/TrEMBL;Acc:B6U5K9]	*	*	*	*	*	*	*	*
Zm00001eb001240	14.2074	16.1776	19.5599	17.2287	1	3903971	3908178	+	2113	protein_coding	T-complex protein 1 subunit delta [Source:UniProtKB/TrEMBL;Acc:C0HGT5]	IPR002423;IPR002194;IPR012717;IPR017998;IPR027409;IPR027413;IPR027410	Chaperonin Cpn60/TCP-1;Chaperonin TCP-1, conserved site;T-complex protein 1, delta subunit;Chaperone, tailless complex polypeptide 1;GroEL-like apical domain;GroEL-like equatorial domain;TCP-1-like chaperonin intermediate domain	AT3G18190	CCT4	T-complex protein 1 subunit delta [Source:UniProtKB/Swiss-Prot;Acc:Q9LV21]	OS10G0514600;OS02G0332200	*	T-complex protein 1 subunit delta [Source:UniProtKB/TrEMBL;Acc:Q9FW88];T-complex protein 1 subunit delta [Source:UniProtKB/TrEMBL;Acc:Q6YUK5]
Zm00001eb001250	0	0	0	0	1	3911915	3912600	+	282	protein_coding	*	*	*	*	*	*	*	*	*
Zm00001eb001260	0.263933	0.272409	0.912754	0.66549	1	3951421	3956063	+	1438	protein_coding	Cell division control protein 2 homolog [Source:UniProtKB/Swiss-Prot;Acc:P23111]	IPR002290;IPR000719;IPR008271;IPR011009;IPR017441	Serine/threonine- / dual specificity protein kinase, catalytic domain;Protein kinase, catalytic domain;Serine/threonine-protein kinase, active site;Protein kinase-like domain;Protein kinase, ATP binding site	AT3G48750	CDKA-1	Cyclin-dependent kinase A-1 [Source:UniProtKB/Swiss-Prot;Acc:P24100]	*	*	*
Zm00001eb001270	15.3279	16.3175	17.3584	22.2025	1	3956047	3959705	-	2146	protein_coding	Uncharacterized protein [Source:UniProtKB/TrEMBL;Acc:B4FHP1]	IPR006311;IPR007217	Twin-arginine translocation pathway, signal sequence;Per1-like	AT1G16560;AT5G62130	*	Per1-like family protein [Source:TAIR;Acc:AT1G16560];Per1-like family protein [Source:TAIR;Acc:AT5G62130]	OS10G0524100	*	Expressed protein; Os10g0524100 protein; Per1-like family protein, expressed; cDNA clone:J033041C15, full insert sequence [Source:UniProtKB/TrEMBL;Acc:Q8H096]
Zm00001eb001280	0.0566749	0	0.18672	0	1	3962559	3963285	+	727	protein_coding	LysM domain containing protein [Source:UniProtKB/TrEMBL;Acc:B6TQ19]	IPR018392	Peptidoglycan-binding lysin domain	AT5G62150;AT4G25433	*	peptidoglycan-binding LysM domain-containing protein [Source:TAIR;Acc:AT5G62150];peptidoglycan-binding LysM domain-containing protein [Source:TAIR;Acc:AT4G25433]	*	*	*
Zm00001eb001290	5.71568	7.02518	5.79109	3.32004	1	3965228	3975390	-	2552	protein_coding	*	*	*	*	*	*	*	*	*
Zm00001eb001300	0	0	0	0	1	3977472	3978837	-	759	protein_coding	*	IPR006671;IPR013763;IPR015429;	Cyclin, N-terminal;;Cyclin C/H/T/L	AT4G19600;AT5G45190	CYCT1-4;CYCT1-5	Cyclin-T1-4 [Source:UniProtKB/Swiss-Prot;Acc:Q8GYM6];Cyclin-T1-5 [Source:UniProtKB/Swiss-Prot;Acc:Q9FKE6]	OS11G0157100	*	cDNA clone:J013091M21, full insert sequence [Source:UniProtKB/TrEMBL;Acc:B7F5V0]
Zm00001eb001310	0.0496469	1.29676	0.1171	0.421407	1	3979913	3981991	-	790	protein_coding	*	*	*	*	*	*	*	*	*
Zm00001eb001320	0	0.484894	0.093061	0.0424542	1	3983110	3983679	-	570	protein_coding	*	*	*	*	*	*	*	*	*
Zm00001eb001330	0.130737	0.229446	0.176816	0.0501514	1	3984280	3984822	-	300	protein_coding	*	*	*	*	*	*	*	*	*
Zm00001eb001340	1.35465	1.14637	4.08751	17.2238	1	4078810	4083607	+	2324	protein_coding	Uncharacterized protein [Source:UniProtKB/TrEMBL;Acc:C4J040]	IPR000590;IPR010122;IPR013528;IPR013746;IPR016039	Hydroxymethylglutaryl-coenzyme A synthase, active site;Hydroxymethylglutaryl-CoA synthase, eukaryotic;Hydroxymethylglutaryl-coenzyme A synthase, N-terminal;Hydroxymethylglutaryl-coenzyme A synthase C-terminal;	*	*	*	OS03G0118800	*	Putative uncharacterized protein [Source:UniProtKB/TrEMBL;Acc:A3ADI5]
Zm00001eb001350	3.17954	5.36498	4.63555	4.09569	1	4083900	4086535	+	1817	protein_coding	ARM repeat superfamily protein [Source:Projected from Arabidopsis thaliana (AT4G00231) TAIR;Acc:AT4G00231]	IPR011989;IPR016024;IPR019156	Armadillo-like helical;Armadillo-type fold;Ataxin-10 domain	AT4G00231	MEE50	ARM repeat superfamily protein [Source:TAIR;Acc:AT4G00231]	OS03G0118900	*	Expressed protein; Os03g0118900 protein; Putative uncharacterized protein OJ1263H11.5; cDNA clone:J033030H10, full insert sequence [Source:UniProtKB/TrEMBL;Acc:Q8H050]
Zm00001eb001360	20.263	18.6803	15.7413	20.4675	1	4087436	4089632	-	1176	protein_coding	2-oxoglutarate (2OG) and Fe(II)-dependent oxygenase superfamily protein [Source:Projected from Arabidopsis thaliana (AT5G51880) TAIR;Acc:AT5G51880]	IPR005123;IPR006620	Oxoglutarate/iron-dependent dioxygenase;Prolyl 4-hydroxylase, alpha subunit	AT5G51880	*	2-oxoglutarate (2OG) and Fe(II)-dependent oxygenase superfamily protein [Source:TAIR;Acc:AT5G51880]	OS03G0119000	*	ABR017Cp, putative, expressed; Os03g0119000 protein; cDNA clone:006-210-A11, full insert sequence; cDNA clone:006-306-G01, full insert sequence; cDNA clone:J023091L16, full insert sequence [Source:UniProtKB/TrEMBL;Acc:Q10SL2]
Zm00001eb001370	0.961844	0.666424	1.15651	1.55303	1	4090633	4095211	-	3141	protein_coding	*	IPR001736;IPR000008;IPR015679;IPR024632	Phospholipase D/Transphosphatidylase;C2 calcium-dependent membrane targeting;Phospholipase D family;Phospholipase D, C-terminal	AT4G00240;AT4G11840;AT4G11830;AT2G42010;AT4G11850	PLDBETA2;PLDGAMMA3;PLDGAMMA2;PLDBETA1;PLDGAMMA1	Phospholipase D beta 2 [Source:UniProtKB/Swiss-Prot;Acc:O23078];Phospholipase D gamma 3 [Source:UniProtKB/Swiss-Prot;Acc:Q9T052];Phospholipase D gamma 2 [Source:UniProtKB/Swiss-Prot;Acc:Q9T051];Phospholipase D beta 1 [Source:UniProtKB/Swiss-Prot;Acc:P93733];Phospholipase D gamma 1 [Source:UniProtKB/Swiss-Prot;Acc:Q9T053]	OS03G0119100	*	Phospholipase D [Source:UniProtKB/TrEMBL;Acc:Q0DVP7]
Zm00001eb001380	0	0	0	0	1	4094404	4095288	+	885	misc_non_coding	*	*	*	*	*	*	*	*	*
Zm00001eb001390	0.556294	1.54202	2.83131	3.36765	1	4101879	4104744	-	2866	misc_non_coding	*	*	*	*	*	*	*	*	*
Zm00001eb001400	113.712	106.833	106.884	126.937	1	4111310	4118908	-	549	protein_coding	LYR family of Fe/S cluster biogenesis protein [Source:Projected from Arabidopsis thaliana (AT3G12260) TAIR;Acc:AT3G12260]	*	*	AT3G12260	*	NADH dehydrogenase [ubiquinone] 1 alpha subcomplex subunit 6 [Source:UniProtKB/Swiss-Prot;Acc:Q9LHI0]	OS07G0640100	*	Os07g0640100 protein; Putative uncharacterized protein OJ1340_C08.134; Putative uncharacterized protein P0524G08.101; cDNA clone:001-025-C03, full insert sequence; cDNA clone:J023073H14, full insert sequence [Source:UniProtKB/TrEMBL;Acc:Q8GS72]
Zm00001eb001410	0	0	0	0	1	4151847	4152236	-	390	protein_coding	*	*	*	*	*	*	*	*	*
Zm00001eb001420	0	0	0	0	1	4169766	4173139	-	1962	protein_coding	*	*	*	*	*	*	*	*	*
Zm00001eb001430	8.945	17.9153	16.0381	11.2031	1	4173806	4249156	+	6415	protein_coding	*	IPR003440	Glycosyl transferase, family 48	AT3G07160	CALS9	Callose synthase 9 [Source:UniProtKB/Swiss-Prot;Acc:Q9SFU6]	OS03G0119500	*	Os03g0119500 protein [Source:UniProtKB/TrEMBL;Acc:Q0DVP5]
Zm00001eb001440	2.36463	3.2334	2.06437	2.25742	1	4270812	4273294	+	2483	protein_coding	Uncharacterized protein [Source:UniProtKB/TrEMBL;Acc:C0HHD0]	IPR002885;IPR011990	Pentatricopeptide repeat;Tetratricopeptide-like helical	*	*	*	OS03G0119700	*	Os03g0119700 protein [Source:UniProtKB/TrEMBL;Acc:Q0DVP3]
Zm00001eb001450	0	0	0	0	1	4290346	4291308	-	963	misc_non_coding	*	*	*	*	*	*	*	*	*
Zm00001eb001460	2.8273	2.09486	3.59706	2.10502	1	4293004	4304802	+	6176	protein_coding	*	IPR003441	No apical meristem (NAM) protein	AT5G17260;AT3G03200;AT1G65910	NAC086;NAC045;anac028	NAC domain-containing protein 86 [Source:UniProtKB/Swiss-Prot;Acc:Q9FFI5];NAC domain-containing protein 45 [Source:UniProtKB/Swiss-Prot;Acc:A4VCM0];NAC domain containing protein 28 [Source:TAIR;Acc:AT1G65910]	OS03G0119966	*	NAC protein; No apical meristem, putative, expressed; Os03g0119966 protein; Putative uncharacterized protein OJ1263H11.11 [Source:UniProtKB/TrEMBL;Acc:Q8H045]
Zm00001eb001470	17.4327	14.2611	12.7649	18.4311	1	4355214	4357396	+	869	protein_coding	Putative uncharacterized protein [Source:UniProtKB/TrEMBL;Acc:B6U0J7]	;IPR019481	;Transcription factor TFIIIC, tau55-related	AT3G15420;AT1G80745	*	Transcription factor TFIIIC, tau55-related protein [Source:TAIR;Acc:AT3G15420];Transcription factor TFIIIC, tau55-related protein [Source:TAIR;Acc:AT1G80745]	OS04G0530000	*	OSJNBa0074L08.16 protein; OSJNBa0081C01.4 protein; Os04g0530000 protein; cDNA clone:J013052P20, full insert sequence [Source:UniProtKB/TrEMBL;Acc:Q7X8F2]
Zm00001eb001480	30.8746	22.5727	11.3641	3.66117	1	4358163	4359539	-	729	protein_coding	*	IPR008501	THO complex subunit 7/Mft1	AT3G02950;AT5G16790	THO7B;THO7A	THO complex subunit 7B [Source:UniProtKB/Swiss-Prot;Acc:Q9M8T6];THO complex subunit 7A [Source:UniProtKB/Swiss-Prot;Acc:Q8LDS5]	OS08G0160000;OS05G0569800	*	Os08g0160000 protein; cDNA clone:001-025-B05, full insert sequence [Source:UniProtKB/TrEMBL;Acc:Q0J7V5];Os05g0569800 protein; Putative uncharacterized protein OSJNBa0040E06.10; cDNA clone:001-115-B06, full insert sequence [Source:UniProtKB/TrEMBL;Acc:Q6AUN0]
Zm00001eb001490	91.6214	84.8308	67.1328	70.8394	1	4370484	4378831	-	3174	protein_coding	Cell division control protein 50; Uncharacterized protein [Source:UniProtKB/TrEMBL;Acc:B4FDP2]	IPR005045	Protein of unknown function DUF284, transmembrane eukaryotic	*	*	*	OS03G0120100	*	LEM3 family/CDC50 family protein, expressed; Os03g0120100 protein [Source:UniProtKB/TrEMBL;Acc:Q10SJ9]
Zm00001eb001500	0.827293	1.13855	0.831531	0.918553	1	4370689	4373976	+	2377	protein_coding	*	*	*	*	*	*	*	*	*
Zm00001eb001510	5.23469	5.45989	5.00403	7.30378	1	4447853	4452527	-	2860	protein_coding	Uncharacterized protein [Source:UniProtKB/TrEMBL;Acc:C4J5M4]	;IPR005516	;Remorin, C-terminal	*	*	*	OS03G0120200	*	Remorin, C-terminal region family protein, expressed [Source:UniProtKB/TrEMBL;Acc:Q10SJ7]
Zm00001eb001520	0.205739	0.445833	0.229687	0.189962	1	4480634	4487953	-	591	protein_coding	*	*	*	*	*	*	*	*	*
Zm00001eb001530	0	0	0	0	1	4489656	4491331	-	1257	protein_coding	Metal ion binding protein [Source:UniProtKB/TrEMBL;Acc:B6T4Q0]	IPR006121	Heavy metal-associated domain, HMA	AT2G18196;AT4G10465	*	Heavy metal transport/detoxification superfamily protein [Source:TAIR;Acc:AT2G18196];Heavy metal transport/detoxification superfamily protein [Source:TAIR;Acc:AT4G10465]	OS03G0120400	*	Copper chaperone, putative, expressed; Os03g0120400 protein; Putative uncharacterized protein OJ1263H11.15; Putative uncharacterized protein OJ1705B08.2; cDNA clone:J023056A13, full insert sequence [Source:UniProtKB/TrEMBL;Acc:Q8LMS1]
Zm00001eb001540	0	0	0	0	1	4557407	4557968	-	562	misc_non_coding	*	*	*	*	*	*	*	*	*
Zm00001eb001550	0	0	0.0659597	0.127873	1	4613829	4616572	+	2744	protein_coding	*	IPR003340;IPR015300	B3 DNA binding domain;DNA-binding pseudobarrel domain	AT3G61970;AT1G01030;AT2G46870;AT4G01500	NGA2;NGA3;NGA1;NGA4	B3 domain-containing transcription factor NGA2 [Source:UniProtKB/Swiss-Prot;Acc:Q9M268];B3 domain-containing transcription factor NGA3 [Source:UniProtKB/Swiss-Prot;Acc:Q9MAN1];B3 domain-containing transcription factor NGA1 [Source:UniProtKB/Swiss-Prot;Acc:O82799];B3 domain-containing transcription factor NGA4 [Source:UniProtKB/Swiss-Prot;Acc:O82595]	OS03G0120900	*	B3 domain-containing protein Os03g0120900 [Source:UniProtKB/Swiss-Prot;Acc:Q8LMR9]
Zm00001eb001560	0.176469	0.12929	0.17496	0.00808509	1	4672210	4675614	-	1694	protein_coding	Uncharacterized protein [Source:UniProtKB/TrEMBL;Acc:B4FAL5]	IPR002016;IPR000823;IPR010255;IPR019793;IPR019794	Haem peroxidase, plant/fungal/bacterial;Plant peroxidase;Haem peroxidase;Peroxidases heam-ligand binding site;Peroxidase, active site	*	*	*	OS03G0121200	*	Os03g0121200 protein; Peroxidase family protein, expressed; cDNA clone:J033135H09, full insert sequence [Source:UniProtKB/TrEMBL;Acc:Q10SI9]
Zm00001eb001570	1.09051	1.36269	1.63646	1.8469	1	4678241	4689963	-	6690	protein_coding	dicer-like 1 [Source:Projected from Arabidopsis thaliana (AT1G01040) TAIR;Acc:AT1G01040]	IPR005034;IPR003100;IPR001650;IPR000999;IPR011907;IPR014720;IPR027417	Dicer double-stranded RNA-binding fold;Argonaute/Dicer protein, PAZ;Helicase, C-terminal;Ribonuclease III domain;Ribonuclease III;Double-stranded RNA-binding-like domain;P-loop containing nucleoside triphosphate hydrolase	AT1G01040	DCL1	Endoribonuclease Dicer homolog 1 [Source:UniProtKB/Swiss-Prot;Acc:Q9SP32]	OS03G0121800	*	*
Zm00001eb001580	0	0	0	0	1	4697629	4698378	+	750	protein_coding	*	*	*	*	*	*	*	*	*
Zm00001eb001590	9.55719	6.92072	7.88465	19.3542	1	4786101	4791613	+	2254	protein_coding	Protein kinase superfamily protein [Source:Projected from Arabidopsis thaliana (AT3G61960) TAIR;Acc:AT3G61960]	;IPR002290;IPR000719;IPR008271;IPR011009;IPR017441	;Serine/threonine- / dual specificity protein kinase, catalytic domain;Protein kinase, catalytic domain;Serine/threonine-protein kinase, active site;Protein kinase-like domain;Protein kinase, ATP binding site	AT3G61960	*	Protein kinase superfamily protein [Source:TAIR;Acc:AT3G61960]	OS03G0122000	*	Os03g0122000 protein; Protein kinase domain containing protein, expressed [Source:UniProtKB/TrEMBL;Acc:Q10SI6]
Zm00001eb001600	7.32422	6.21937	7.1924	4.2994	1	4792493	4796120	-	2127	protein_coding	Oxygen-independent coproporphyrinogen III oxidase-like protein sll1917 [Source:UniProtKB/TrEMBL;Acc:B6UAC6]	IPR004559;IPR006638;IPR007197;IPR023404	Coproporphyrinogen III oxidase, oxygen-independent related;Elongator protein 3/MiaB/NifB;Radical SAM;Radical SAM, alpha/beta horseshoe	AT5G63290	*	Radical SAM superfamily protein [Source:TAIR;Acc:AT5G63290]	OS12G0270100	*	Os12g0270100 protein; Oxygen-independent coproporphyrinogen III oxidase family protein, expressed; cDNA clone:J013155L16, full insert sequence [Source:UniProtKB/TrEMBL;Acc:Q2QU90]
Zm00001eb001610	0	0	0	0	1	4832164	4835558	+	1104	protein_coding	*	*	*	*	*	*	*	*	*
Zm00001eb001620	0	0	0	0	1	4835163	4835639	-	477	protein_coding	*	*	*	*	*	*	*	*	*
Zm00001eb001630	0.189836	0.261578	0.063269	0	1	4844238	4848250	+	2245	protein_coding	*	IPR011598	Myc-type, basic helix-loop-helix (bHLH) domain	AT2G46810;AT4G01460;AT3G61950	BHLH70;BHLH57;BHLH67	Transcription factor bHLH70 [Source:UniProtKB/Swiss-Prot;Acc:O81037];Transcription factor bHLH57 [Source:UniProtKB/Swiss-Prot;Acc:Q9M128];Transcription factor bHLH67 [Source:UniProtKB/Swiss-Prot;Acc:Q700E4]	OS03G0122100	*	Helix-loop-helix DNA-binding domain containing protein; Putative uncharacterized protein OJ1126B12.2 [Source:UniProtKB/TrEMBL;Acc:Q8H8H9]
Zm00001eb001640	6.67338	4.10757	3.82544	4.76802	1	4854128	4856665	-	1002	protein_coding	50S ribosomal protein L11; Uncharacterized protein [Source:UniProtKB/TrEMBL;Acc:B6U1J2]	IPR000911;IPR006519;IPR020783;IPR020784;IPR020785	Ribosomal protein L11;Ribosomal protein L11, bacterial-type;Ribosomal protein L11, C-terminal;Ribosomal protein L11, N-terminal;Ribosomal protein L11, conserved site	AT1G32990;AT5G51610	RPL11;	50S ribosomal protein L11, chloroplastic [Source:UniProtKB/Swiss-Prot;Acc:Q9MAP3];Ribosomal protein L11 family protein [Source:TAIR;Acc:AT5G51610]	OS03G0122200	*	50S ribosomal protein L11, chloroplast, putative, expressed; Os03g0122200 protein; Plastid ribosomal protein L11; cDNA clone:J013001H03, full insert sequence [Source:UniProtKB/TrEMBL;Acc:Q9AYT6]
Zm00001eb001650	0.269612	0.302537	0.841664	0.423923	1	4860147	4868040	-	2970	protein_coding	PsbP-like protein 1 [Source:Projected from Arabidopsis thaliana (AT3G55330) TAIR;Acc:AT3G55330]	IPR002683;IPR016123	Photosystem II PsbP, oxygen evolving complex;Mog1/PsbP, alpha/beta/alpha sandwich	AT3G55330	PPL1	PsbP-like protein 1, chloroplastic [Source:UniProtKB/Swiss-Prot;Acc:P82538]	OS10G0461400;OS10G0461100;OS08G0347500	*	;PsbP family protein, expressed; cDNA clone:J013158D14, full insert sequence; cDNA, clone: J100059O14, full insert sequence [Source:UniProtKB/TrEMBL;Acc:Q109K8];Putative uncharacterized protein [Source:UniProtKB/TrEMBL;Acc:B9G0H5]
Zm00001eb001660	0	0	0	0	1	4903163	4904730	+	975	protein_coding	*	*	*	*	*	*	*	*	*
Zm00001eb001670	16.8858	12.2537	13.2282	24.5905	1	4932248	4948340	-	2071	protein_coding	MADS-box transcription factor 56 [Source:UniProtKB/TrEMBL;Acc:B6T709]	IPR002487;IPR002100	Transcription factor, K-box;Transcription factor, MADS-box	AT4G22950;AT5G62165;AT2G45660;AT5G51870;AT5G51860;AT4G11880	AGL19;AGL42;SOC1;AGL71;;AGL14	Agamous-like MADS-box protein AGL19 [Source:UniProtKB/Swiss-Prot;Acc:O82743];AGAMOUS-like 42 [Source:TAIR;Acc:AT5G62165];MADS-box protein SOC1 [Source:UniProtKB/Swiss-Prot;Acc:O64645];AGAMOUS-like 71 [Source:TAIR;Acc:AT5G51870];K-box region and MADS-box transcription factor family protein [Source:TAIR;Acc:AT5G51860];Agamous-like MADS-box protein AGL14 [Source:UniProtKB/Swiss-Prot;Acc:Q38838]	OS03G0122600	MADS50	MADS-box transcription factor 50 [Source:UniProtKB/Swiss-Prot;Acc:Q9XJ60]
Zm00001eb001680	53.9887	45.0679	43.0249	54.3722	1	5048745	5051733	+	1251	protein_coding	Ubiquitin-conjugating enzyme E2 I [Source:UniProtKB/TrEMBL;Acc:B6SIV2]	IPR000608;IPR016135;IPR023313;IPR027230	Ubiquitin-conjugating enzyme, E2;Ubiquitin-conjugating enzyme/RWD-like;Ubiquitin-conjugating enzyme, active site;SUMO-conjugating enzyme Ubc9	AT3G57870	SCE1	SUMO-conjugating enzyme SCE1 [Source:UniProtKB/Swiss-Prot;Acc:Q42551]	OS03G0123100	*	Os03g0123100 protein; Putative ubiquitin-conjugating enzyme; Ubiquitin-conjugating enzyme E2 I, putative, expressed; cDNA clone:001-046-B02, full insert sequence; cDNA clone:J033092H08, full insert sequence [Source:UniProtKB/TrEMBL;Acc:Q8H8G9]
Zm00001eb001690	0	0	0	0	1	5055289	5057805	-	2431	protein_coding	*	IPR004240	Nonaspanin (TM9SF)	*	*	*	OS08G0288400	*	Endosomal protein-like [Source:UniProtKB/TrEMBL;Acc:Q6Z2C9]
Zm00001eb001700	9.02433	7.24818	7.99476	5.54634	1	5060152	5061950	+	1206	protein_coding	Uncharacterized protein [Source:UniProtKB/TrEMBL;Acc:B4FKK3]	IPR000504;IPR012677	RNA recognition motif domain;Nucleotide-binding, alpha-beta plait	*	*	*	OS03G0123200	*	Os03g0123200 protein; Putative uncharacterized protein OJ1126B12.13; RNA recognition motif family protein, expressed; cDNA clone:J013082B19, full insert sequence [Source:UniProtKB/TrEMBL;Acc:Q8H8G8]
Zm00001eb001710	12.5053	22.267	18.6452	17.5381	1	5064533	5070054	+	2313	protein_coding	*	IPR001680;IPR015943;IPR017986;IPR019775	WD40 repeat;WD40/YVTN repeat-like-containing domain;WD40-repeat-containing domain;WD40 repeat, conserved site	AT4G11920;AT4G22910	FZR1;FZR2	Protein FIZZY-RELATED 1 [Source:UniProtKB/Swiss-Prot;Acc:Q8VZS9];Protein FIZZY-RELATED 2 [Source:UniProtKB/Swiss-Prot;Acc:Q8L3Z8]	OS03G0123300	*	Fizzy-related protein, putative, expressed; Os03g0123300 protein; cDNA clone:J023060I01, full insert sequence [Source:UniProtKB/TrEMBL;Acc:Q10SH0]
Zm00001eb001720	0	0	0	0	1	5076499	5081101	+	2125	protein_coding	Homeobox protein knotted-1-like 1 [Source:UniProtKB/Swiss-Prot;Acc:P56659]	IPR001356;IPR005539;IPR005541;IPR008422;IPR009057;IPR005540	;Homeobox KN domain	AT1G62990	KNAT7	Homeobox protein knotted-1-like 7 [Source:UniProtKB/Swiss-Prot;Acc:Q9FPQ8]	OS03G0123500	HOS66	Homeobox protein knotted-1-like 3 [Source:UniProtKB/Swiss-Prot;Acc:Q94LW3]
Zm00001eb001730	0	0	0	0	1	5076825	5077210	-	386	misc_non_coding	*	*	*	*	*	*	*	*	*
Zm00001eb001740	1.204	1.51354	1.79781	1.6324	1	5095230	5097193	-	342	protein_coding	*	*	*	*	*	*	*	*	*
Zm00001eb001750	1.37716	0.525604	2.51146	0.871787	1	5097215	5097871	-	657	misc_non_coding	*	*	*	*	*	*	*	*	*
Zm00001eb001760	0.140299	0.298465	1.8943	0.412656	1	5112320	5115233	+	1858	protein_coding	Uncharacterized protein [Source:UniProtKB/TrEMBL;Acc:B4FKE5]	*	*	AT2G40095;AT3G55880	;SUE4	Alpha/beta hydrolase related protein [Source:TAIR;Acc:AT2G40095];Alpha/beta hydrolase related protein [Source:TAIR;Acc:AT3G55880]	OS03G0123800	*	Expressed protein; Os03g0123800 protein; Putative uncharacterized protein OJ1126B12.18; cDNA clone:006-209-C05, full insert sequence; cDNA clone:J023025C19, full insert sequence [Source:UniProtKB/TrEMBL;Acc:Q8H8G3]
Zm00001eb001770	0.0120555	0	0.00488274	1.76922	1	5156079	5161908	+	3089	protein_coding	BEL1-related homeotic protein 14 [Source:UniProtKB/TrEMBL;Acc:B6SZ15]	IPR006563;IPR001356;IPR008422;IPR009057;	;Homeobox KN domain	*	*	*	OS03G0124000	*	Associated with HOX family protein, expressed; Os03g0124000 protein [Source:UniProtKB/TrEMBL;Acc:Q10SF7]
Zm00001eb001780	0.0767286	0.180971	0.101255	0.0173689	1	5281432	5285006	+	3575	protein_coding	Uncharacterized protein [Source:UniProtKB/TrEMBL;Acc:C0PGT7]	IPR024788;IPR002290;IPR001245;IPR000719;IPR008271;IPR011009;IPR013320;IPR017441	Malectin-like carbohydrate-binding domain;Serine/threonine- / dual specificity protein kinase, catalytic domain;Serine-threonine/tyrosine-protein kinase catalytic domain;Protein kinase, catalytic domain;Serine/threonine-protein kinase, active site;Protein kinase-like domain;Concanavalin A-like lectin/glucanase, subgroup;Protein kinase, ATP binding site	AT2G23200;AT5G24010	*	Probable receptor-like protein kinase At2g23200 [Source:UniProtKB/Swiss-Prot;Acc:O22187];Probable receptor-like protein kinase At5g24010 [Source:UniProtKB/Swiss-Prot;Acc:Q9FLW0]	OS03G0124200	*	Os03g0124200 protein; Protein kinase domain containing protein, expressed [Source:UniProtKB/TrEMBL;Acc:Q10SF5]
Zm00001eb001790	0	0	0	0	1	5285349	5285654	-	306	protein_coding	*	*	*	*	*	*	*	*	*
Zm00001eb001800	0	0	0	0	1	5285662	5286601	-	940	protein_coding	Uncharacterized protein [Source:UniProtKB/TrEMBL;Acc:C4IZX7]	*	*	*	*	*	*	*	*
Zm00001eb001810	4.17491	16.7619	26.7891	38.6503	1	5365242	5367385	+	2144	protein_coding	Uncharacterized protein [Source:UniProtKB/TrEMBL;Acc:B4FM72]	IPR024788	Malectin-like carbohydrate-binding domain	*	*	*	OS03G0124300	*	Os03g0124300 protein [Source:UniProtKB/TrEMBL;Acc:Q0DVL3]
Zm00001eb001820	0	0.0646973	0	0.036109	1	5376196	5377536	+	1250	protein_coding	*	*	*	*	*	*	OS03G0124500	*	Expressed protein; Os03g0124500 protein [Source:UniProtKB/TrEMBL;Acc:Q10SF2]
Zm00001eb001830	3140.63	2196.02	2365.9	2207.23	1	5384580	5388305	+	2307	protein_coding	Glycoside hydrolase, family 28; Uncharacterized protein [Source:UniProtKB/TrEMBL;Acc:B6TX01]	;IPR011050;IPR012334;IPR000743;IPR006626	;Pectin lyase fold/virulence factor;Pectin lyase fold;Glycoside hydrolase, family 28;Parallel beta-helix repeat	AT3G61490;AT3G48950;AT2G23900;AT4G23500	*	Pectin lyase-like superfamily protein [Source:TAIR;Acc:AT3G61490];Pectin lyase-like superfamily protein [Source:TAIR;Acc:AT3G48950];Pectin lyase-like superfamily protein [Source:TAIR;Acc:AT2G23900];Pectin lyase-like superfamily protein [Source:TAIR;Acc:AT4G23500]	OS03G0124900	*	Os03g0124900 protein; Polygalacturonase, putative, expressed [Source:UniProtKB/TrEMBL;Acc:Q10SE9]
Zm00001eb001840	0.236104	0.0567664	0.161565	0.180039	1	5386927	5389230	-	2018	protein_coding	50S ribosomal protein L5 [Source:UniProtKB/TrEMBL;Acc:B6SST7]	IPR020930;IPR022803;IPR031309;IPR031310;IPR020929	Ribosomal protein L5, bacterial-type;Ribosomal protein L5 domain;Ribosomal protein L5, C-terminal;Ribosomal protein L5, N-terminal;Ribosomal protein L5, conserved site	AT4G01310	RPL5	50S ribosomal protein L5, chloroplastic [Source:UniProtKB/Swiss-Prot;Acc:O04603]	OS03G0125000	RPL5	50S ribosomal protein L5, chloroplastic [Source:UniProtKB/Swiss-Prot;Acc:Q9ZST0]
Zm00001eb001850	0.404069	0.189246	0.145686	0.146774	1	5417359	5420144	-	1767	misc_non_coding	*	*	*	*	*	*	*	*	*
Zm00001eb001860	23.3914	21.0326	19.2413	14.6585	1	5423774	5431320	+	1896	protein_coding	D111/G-patch domain-containing protein [Source:Projected from Arabidopsis thaliana (AT1G63980) TAIR;Acc:AT1G63980]	IPR000467	G-patch domain	AT1G63980	*	D111/G-patch domain-containing protein [Source:TAIR;Acc:AT1G63980]	OS03G0125300	*	D111/G-patch domain-containing protein, putative, expressed; Os03g0125300 protein; cDNA clone:J013001E10, full insert sequence; cDNA clone:J033095A12, full insert sequence [Source:UniProtKB/TrEMBL;Acc:Q10SE5]
Zm00001eb001870	8.18956	8.32367	8.21962	9.66058	1	5434423	5440930	+	1464	protein_coding	Uncharacterized protein [Source:UniProtKB/TrEMBL;Acc:B4FIE8]	IPR016064;IPR005218;IPR001206;IPR017438	ATP-NAD kinase-like domain;Diacylglycerol/lipid kinase;Diacylglycerol kinase, catalytic domain;Inorganic polyphosphate/ATP-NAD kinase, domain 1	AT2G46090	LCKB2	Sphingoid long-chain bases kinase 2, mitochondrial [Source:UniProtKB/Swiss-Prot;Acc:O82359]	OS03G0125400	*	Expressed protein; Os03g0125400 protein; cDNA clone:J033034J23, full insert sequence [Source:UniProtKB/TrEMBL;Acc:Q10SE4]
Zm00001eb001880	0.796027	0.801146	1.46328	1.8143	1	5444640	5448668	+	2316	protein_coding	Uncharacterized protein [Source:UniProtKB/TrEMBL;Acc:C0PCX6]	IPR002290;IPR001245;IPR000719;IPR008271;IPR011009;IPR017441	Serine/threonine- / dual specificity protein kinase, catalytic domain;Serine-threonine/tyrosine-protein kinase catalytic domain;Protein kinase, catalytic domain;Serine/threonine-protein kinase, active site;Protein kinase-like domain;Protein kinase, ATP binding site	AT2G30940;AT1G01540;AT4G01330	*	Putative receptor-like protein kinase At2g30940 [Source:UniProtKB/Swiss-Prot;Acc:Q3EBR4];Probable serine/threonine-protein kinase At1g01540 [Source:UniProtKB/Swiss-Prot;Acc:Q3EDL4];Protein kinase superfamily protein [Source:TAIR;Acc:AT4G01330]	OS03G0125600	*	Protein kinase domain containing protein, expressed [Source:UniProtKB/TrEMBL;Acc:Q10SE3]
Zm00001eb001890	9.12281	6.50498	6.94564	12.5829	1	5449946	5454011	-	940	protein_coding	Putative uncharacterized protein [Source:UniProtKB/TrEMBL;Acc:B6U5Z1]	IPR018276	Ubiquitin ligase, Det1/DDB1-complexing	AT5G41560	*	FUNCTIONS IN: molecular_function unknown; INVOLVED IN: biological_process unknown; LOCATED IN: chloroplast; EXPRESSED IN: 24 plant structures; EXPRESSED DURING: 15 growth stages; CONTAINS InterPro DOMAIN/s: Ubiquitin ligase, Det1/DDB1-complexing (In /.../:IPR018276); Has 1807 Blast hits to 1807 proteins in 277 species: Archae - 0; Bacteria - 0; Metazoa - 736; Fungi - 347; Plants - 385; Viruses - …	OS03G0125700	*	Expressed protein; Os03g0125700 protein; cDNA clone:001-108-G11, full insert sequence [Source:UniProtKB/TrEMBL;Acc:Q10SE2]
Zm00001eb001900	0.652263	0.534479	1.47604	2.05957	1	5471781	5480336	+	2945	protein_coding	*	*	*	*	*	*	OS03G0125900	*	Expressed protein [Source:UniProtKB/TrEMBL;Acc:Q10SD7]
Zm00001eb001910	3.32003	3.6117	2.7897	3.09413	1	5479359	5493877	-	6514	protein_coding	*	IPR006140;IPR016040	D-isomer specific 2-hydroxyacid dehydrogenase, NAD-binding;NAD(P)-binding domain	AT1G01510	AN	C-terminal binding protein AN [Source:UniProtKB/Swiss-Prot;Acc:O23702]	OS03G0126100	*	Os03g0126100 protein [Source:UniProtKB/TrEMBL;Acc:Q0DVK1]
Zm00001eb001920	0.139686	0	0.0720477	0.477788	1	5542959	5544109	-	1151	protein_coding	Plant-specific domain TIGR01568 family protein [Source:UniProtKB/TrEMBL;Acc:B6SH05]	IPR006458	Ovate protein family, C-terminal	AT3G52525;AT2G36026	OFP6;	Transcription repressor OFP6 [Source:UniProtKB/Swiss-Prot;Acc:Q3EAL1];Ovate family protein [Source:TAIR;Acc:AT2G36026]	OS03G0126450	*	Putative uncharacterized protein OJ1015F07.5; Uncharacterized plant-specific domain TIGR01568 family protein, expressed [Source:UniProtKB/TrEMBL;Acc:Q8S5W2]
Zm00001eb001930	0	0	0	0	1	5556476	5557793	+	1068	misc_non_coding	*	*	*	*	*	*	*	*	*
Zm00001eb001940	177.112	106.198	84.1777	77.0775	1	5563658	5568308	-	1869	protein_coding	Uncharacterized protein [Source:UniProtKB/TrEMBL;Acc:C0P3A2]	IPR004041;IPR002290;IPR000719;IPR008271;IPR011009;IPR017441;IPR018451;IPR020636;IPR028375	NAF domain;Serine/threonine- / dual specificity protein kinase, catalytic domain;Protein kinase, catalytic domain;Serine/threonine-protein kinase, active site;Protein kinase-like domain;Protein kinase, ATP binding site;NAF/FISL domain;Calcium/calmodulin-dependent/calcium-dependent protein kinase;KA1 domain/Ssp2 C-terminal domain	AT1G01140	CIPK9	CBL-interacting serine/threonine-protein kinase 9 [Source:UniProtKB/Swiss-Prot;Acc:Q9MAM1]	OS03G0126800	*	CBL-interacting protein kinase 9 [Source:Projected from Arabidopsis thaliana (AT1G01140) TAIR;Acc:AT1G01140]
Zm00001eb001950	0	0	0	0	1	5615012	5616448	-	957	protein_coding	Threonine endopeptidase; Uncharacterized protein [Source:UniProtKB/TrEMBL;Acc:B4FTJ9]	IPR025564	Domain of unknown function DUF4308	AT4G01150	CURT1A	Protein CURVATURE THYLAKOID 1A, chloroplastic [Source:UniProtKB/Swiss-Prot;Acc:O04616]	OS06G0264800	*	Os06g0264800 protein; Putative uncharacterized protein OJ1001_B06.10; cDNA clone:001-012-A05, full insert sequence; cDNA clone:001-205-D11, full insert sequence; cDNA clone:J013031L04, full insert sequence; cDNA clone:J013071I08, full insert sequence [Source:UniProtKB/TrEMBL;Acc:Q5Z6P4]
Zm00001eb001960	0	0	0	0	1	5651777	5652845	+	1069	protein_coding	*	*	*	*	*	*	*	*	*
Zm00001eb001970	0	0	0	0	1	5651845	5652735	-	891	protein_coding	Putative uncharacterized protein [Source:UniProtKB/TrEMBL;Acc:B6U775]	*	*	*	*	*	OS03G0126900	*	Os03g0126900 protein [Source:UniProtKB/TrEMBL;Acc:Q0DVJ5]
Zm00001eb001980	5.93591	3.86119	3.40251	3.60138	1	5655021	5657414	-	959	protein_coding	Cell growth defect factor 2 [Source:UniProtKB/TrEMBL;Acc:B6SQ79]	*	*	AT1G30845	*	unknown protein; Has 120 Blast hits to 120 proteins in 67 species: Archae - 0; Bacteria - 0; Metazoa - 35; Fungi - 37; Plants - 23; Viruses - 0; Other Eukaryotes - 25 (source: NCBI BLink). [Source:TAIR;Acc:AT1G30845]	OS03G0127000	*	Os03g0127000 protein [Source:UniProtKB/TrEMBL;Acc:Q0DVJ4]
Zm00001eb001990	1.68669	0.167714	0.553545	0.343437	1	5659149	5666171	-	1580	protein_coding	Secondary wall NAC transcription factor 5; Uncharacterized protein [Source:UniProtKB/TrEMBL;Acc:C0PCP8]	IPR003441	No apical meristem (NAM) protein	AT5G66300;AT2G18060;AT4G36160	NAC105;NAC037;NAC076	NAC domain-containing protein 105 [Source:UniProtKB/Swiss-Prot;Acc:Q9FH59];NAC domain-containing protein 37 [Source:UniProtKB/Swiss-Prot;Acc:Q9SL41];NAC domain-containing protein 76 [Source:UniProtKB/Swiss-Prot;Acc:O65508]	OS10G0532000	*	No apical meristem, putative, expressed; Os10g0532000 protein; Secondary wall NAC transcription factor 4; cDNA clone:002-101-D07, full insert sequence [Source:UniProtKB/TrEMBL;Acc:Q109C3]
Zm00001eb002000	15.8414	12.7407	15.8137	11.5916	1	5743584	5766324	+	2227	protein_coding	DNA binding protein [Source:UniProtKB/TrEMBL;Acc:B6UAN0]	IPR001965;IPR000949;IPR011011;IPR011124;IPR013083;IPR019786	Zinc finger, PHD-type;ELM2 domain;Zinc finger, FYVE/PHD-type;Zinc finger, CW-type;Zinc finger, RING/FYVE/PHD-type;Zinc finger, PHD-type, conserved site	AT2G19260	*	RING/FYVE/PHD zinc finger superfamily protein [Source:TAIR;Acc:AT2G19260]	OS04G0425100	*	Os04g0425100 protein [Source:UniProtKB/TrEMBL;Acc:Q0JD71]
Zm00001eb002010	0.345837	0.0952555	0.30031	1.68017	1	5769996	5774406	+	3370	protein_coding	DNA binding protein [Source:UniProtKB/TrEMBL;Acc:B6U2P4]	IPR004827	Basic-leucine zipper domain	AT2G21230;AT4G38900	BZIP30;	Basic-leucine zipper (bZIP) transcription factor family protein [Source:TAIR;Acc:AT2G21230];Basic-leucine zipper (bZIP) transcription factor family protein [Source:TAIR;Acc:AT4G38900]	OS03G0127500	*	BZIP family transcription factor, putative, expressed; Os03g0127500 protein; Putative bZIP transcription factor [Source:UniProtKB/TrEMBL;Acc:Q8S5V5]
Zm00001eb002020	3.49298	3.64944	2.71576	2.16756	1	5772493	5778595	-	3893	protein_coding	*	IPR000580;IPR000253;IPR008984	TSC-22 / Dip / Bun;Forkhead-associated (FHA) domain;SMAD/FHA domain	AT2G45460	*	SMAD/FHA domain-containing protein [Source:TAIR;Acc:AT2G45460]	OS03G0127600	*	FHA domain containing protein, expressed; Os03g0127600 protein [Source:UniProtKB/TrEMBL;Acc:Q10SC2]
Zm00001eb002030	0.0731418	0	0.060284	2.48485	1	5836552	5841719	+	4678	protein_coding	*	IPR001611;IPR000719;IPR011009;IPR013210	Leucine-rich repeat;Protein kinase, catalytic domain;Protein kinase-like domain;Leucine-rich repeat-containing N-terminal, type 2	AT1G62950;AT1G12460	*	leucine-rich repeat transmembrane protein kinase family protein [Source:TAIR;Acc:AT1G62950];Probable LRR receptor-like serine/threonine-protein kinase At1g12460 [Source:UniProtKB/Swiss-Prot;Acc:C0LGE4]	OS03G0127700	*	Leucine-rich repeat transmembrane protein kinase, putative, expressed; Os03g0127700 protein; Putative uncharacterized protein OJ1015F07.14; cDNA clone:J033024D13, full insert sequence [Source:UniProtKB/TrEMBL;Acc:Q8S5V3]
Zm00001eb002040	2.95381	6.15831	5.23147	5.31327	1	5847054	5859789	-	2649	protein_coding	Inner membrane protein ybaL [Source:UniProtKB/TrEMBL;Acc:B6SP24]	;IPR006153	;Cation/H+ exchanger	AT5G51710	KEA5	K(+) efflux antiporter 5 [Source:UniProtKB/Swiss-Prot;Acc:Q8VYR9]	OS03G0127900	*	Os03g0127900 protein [Source:UniProtKB/TrEMBL;Acc:Q0DVI9]
Zm00001eb002050	0	0	0	0	1	5865243	5866479	+	457	protein_coding	*	*	*	*	*	*	*	*	*
Zm00001eb002060	96.3681	91.5965	103.282	93.3377	1	5897030	5900917	+	1914	protein_coding	ADP,ATP carrier protein; Uncharacterized protein [Source:UniProtKB/TrEMBL;Acc:B4FSA7]	IPR002113;IPR002067;IPR018108;IPR023395	Adenine nucleotide translocator 1;Mitochondrial carrier protein;Mitochondrial substrate/solute carrier;Mitochondrial carrier domain	*	*	*	OS05G0302700	*	Os05g0302700 protein; cDNA clone:001-036-B04, full insert sequence [Source:UniProtKB/TrEMBL;Acc:Q0DJC0]
Zm00001eb002070	13.5578	11.265	10.9888	12.8366	1	5974073	5976558	+	768	protein_coding	*	*	*	*	*	*	*	*	*
Zm00001eb002080	0.571364	0.743626	0.530859	0.40422	1	5975458	5976368	-	911	protein_coding	*	*	*	*	*	*	*	*	*
Zm00001eb002090	0.0533713	0.039907	0.286547	0	1	5987621	5991591	+	3474	protein_coding	Uncharacterized protein [Source:UniProtKB/TrEMBL;Acc:C0PD01]	IPR000782	FAS1 domain	AT3G60900;AT2G45470	FLA10;FLA8	Fasciclin-like arabinogalactan protein 10 [Source:UniProtKB/Swiss-Prot;Acc:Q9LZX4];Fasciclin-like arabinogalactan protein 8 [Source:UniProtKB/Swiss-Prot;Acc:O22126]	OS03G0128000	*	Os03g0128000 protein [Source:UniProtKB/TrEMBL;Acc:Q0DVI8]
Zm00001eb002100	0.375717	0.691104	0.607474	0.704419	1	6021571	6114922	-	6674	protein_coding	Uncharacterized protein [Source:UniProtKB/TrEMBL;Acc:C4JAQ4]	IPR003440;IPR026953	Glycosyl transferase, family 48;Callose synthase	AT5G36870;AT5G13000;AT1G05570;AT2G31960	CALS4;CALS3;CALS1;CALS2	Callose synthase 4 [Source:UniProtKB/Swiss-Prot;Acc:Q9LTG5];Callose synthase 3 [Source:UniProtKB/Swiss-Prot;Acc:Q9LXT9];Callose synthase 1 [Source:UniProtKB/Swiss-Prot;Acc:Q9AUE0];Callose synthase 2 [Source:UniProtKB/Swiss-Prot;Acc:Q9SL03]	OS03G0128100;OS03G0128200	*	Os03g0128100 protein [Source:UniProtKB/TrEMBL;Acc:Q0DVI7];
Zm00001eb002110	0	0	0	0	1	6048049	6049923	+	1875	misc_non_coding	*	*	*	*	*	*	*	*	*
Zm00001eb002120	0	0	0	0	1	6050242	6050678	+	437	misc_non_coding	*	*	*	*	*	*	*	*	*
Zm00001eb002130	0	0	0	0	1	6050682	6051054	+	373	misc_non_coding	*	*	*	*	*	*	*	*	*
Zm00001eb002140	0	0	0	0	1	6130065	6130508	+	339	protein_coding	*	*	*	*	*	*	*	*	*
Zm00001eb002150	0	0	0	0	1	6158278	6162050	+	1260	protein_coding	*	*	*	AT1G78650	POLD3	DNA-directed DNA polymerases [Source:TAIR;Acc:AT1G78650]	OS01G0204000	*	DNA-directed DNA polymerases [Source:Projected from Arabidopsis thaliana (AT1G78650) TAIR;Acc:AT1G78650]
Zm00001eb002160	1.16251	1.00969	0.880924	0.745623	1	6190749	6199970	-	2458	misc_non_coding	*	*	*	*	*	*	*	*	*
Zm00001eb002170	13.1701	12.0086	12.7216	7.94734	1	6200061	6204667	-	1923	protein_coding	DNA polymerase delta small subunit [Source:Projected from Arabidopsis thaliana (AT2G42120) TAIR;Acc:AT2G42120]	IPR007185;IPR024826	DNA polymerase alpha/epsilon, subunit B;DNA polymerase delta/II small subunit family	AT2G42120	POLD2	DNA polymerase delta small subunit [Source:UniProtKB/Swiss-Prot;Acc:O48520]	OS03G0128500	POLD2	DNA polymerase delta small subunit [Source:UniProtKB/Swiss-Prot;Acc:Q9LRE5]
Zm00001eb002180	3.30333	3.79959	3.19502	18.1236	1	6223600	6228409	+	2873	protein_coding	Uncharacterized protein [Source:UniProtKB/TrEMBL;Acc:C0PEX3]	IPR002290;IPR002048;IPR000719;IPR008271;IPR011009;IPR011992;IPR017441;IPR018247	Serine/threonine- / dual specificity protein kinase, catalytic domain;Calcium-binding EF-hand;Protein kinase, catalytic domain;Serine/threonine-protein kinase, active site;Protein kinase-like domain;EF-hand-like domain;Protein kinase, ATP binding site;EF-Hand 1, calcium-binding site	*	*	*	OS03G0128700	CPK11	Calcium-dependent protein kinase isoform 11 [Source:UniProtKB/Swiss-Prot;Acc:P53684]
Zm00001eb002190	0.0101889	0.00596021	0.0973637	0.207563	1	6227615	6230600	-	1923	protein_coding	*	*	*	AT4G38225	*	unknown protein; FUNCTIONS IN: molecular_function unknown; INVOLVED IN: biological_process unknown; LOCATED IN: chloroplast; EXPRESSED IN: 21 plant structures; EXPRESSED DURING: 13 growth stages; Has 35333 Blast hits to 34131 proteins in 2444 specie /.../hae - 798; Bacteria - 22429; Metazoa - 974; Fungi - 991; Plants - 531; Viruses - 0; Other Eukaryotes - 9610 (source: NCBI BLink). [Source:TAIR;A…	OS03G0128800	*	Os03g0128800 protein [Source:UniProtKB/TrEMBL;Acc:Q0DVI1]
Zm00001eb002200	0.201588	0.122833	0.195711	1.26927	1	6243871	6247902	-	1693	protein_coding	Uncharacterized protein [Source:UniProtKB/TrEMBL;Acc:B4FB89]	IPR001841;IPR013083	Zinc finger, RING-type;Zinc finger, RING/FYVE/PHD-type	AT1G76410;AT4G35480;AT1G20823;AT2G17450	ATL8;ATL45;ATL80;ATL44	RING-H2 finger protein ATL8 [Source:UniProtKB/Swiss-Prot;Acc:Q8LC69];RING-H2 finger protein ATL45 [Source:UniProtKB/Swiss-Prot;Acc:Q9ZT49];RING-H2 finger protein ATL80 [Source:UniProtKB/Swiss-Prot;Acc:Q9LM69];RING-H2 finger protein ATL44 [Source:UniProtKB/Swiss-Prot;Acc:O22755]	*	*	*
Zm00001eb002210	0	0	0.0544378	0.197533	1	6245655	6246568	+	914	protein_coding	*	*	*	*	*	*	*	*	*
Zm00001eb002220	82.6455	89.6546	98.4351	75.3007	1	6249500	6254299	-	2319	protein_coding	Dolichyl-diphosphooligosaccharide--protein glycosyltransferase 67 kDasubunit [Source:UniProtKB/TrEMBL;Acc:B6U2F8]	IPR007676	Ribophorin I	AT1G76400	OST1A	Dolichyl-diphosphooligosaccharide--protein glycosyltransferase subunit 1A [Source:UniProtKB/Swiss-Prot;Acc:Q9SFX3]	OS05G0301500	OST1A	Dolichyl-diphosphooligosaccharide--protein glycosyltransferase subunit 1A [Source:UniProtKB/Swiss-Prot;Acc:Q0DJC5]
Zm00001eb002230	0.409178	0.390986	0.829204	1.02549	1	6253068	6253862	+	795	misc_non_coding	*	*	*	*	*	*	*	*	*
Zm00001eb002240	0.911956	0.555656	0.934323	1.01608	1	6260934	6263719	+	1033	protein_coding	*	*	*	*	*	*	*	*	*
Zm00001eb002250	0.0147205	0	0.0686037	0.95602	1	6263313	6267523	-	2799	protein_coding	MLO-like protein [Source:UniProtKB/TrEMBL;Acc:Q94CH4]	IPR004326	Mlo-related protein	AT1G61560;AT3G45290;AT2G39200;AT1G11310	MLO6;MLO3;MLO12;MLO2	MLO-like protein 6 [Source:UniProtKB/Swiss-Prot;Acc:Q94KB7];MLO-like protein 3 [Source:UniProtKB/Swiss-Prot;Acc:Q94KB9];MLO-like protein 12 [Source:UniProtKB/Swiss-Prot;Acc:O80961];MLO-like protein 2 [Source:UniProtKB/Swiss-Prot;Acc:Q9SXB6]	OS06G0486300;OS03G0129100	MLO1;	MLO protein homolog 1 [Source:UniProtKB/Swiss-Prot;Acc:Q0DC45];MLO-like protein [Source:UniProtKB/TrEMBL;Acc:Q9SNK5]
Zm00001eb002260	9.62355	9.11651	13.1799	6.55983	1	6272463	6282114	-	3820	protein_coding	ribonuclease II family protein [Source:Projected from Arabidopsis thaliana (AT2G17510) TAIR;Acc:AT2G17510]	IPR002716;IPR012340;IPR022966;IPR029060	PIN domain;Nucleic acid-binding, OB-fold;Ribonuclease II/R, conserved site;PIN domain-like	AT2G17510	EMB2763	ribonuclease II family protein [Source:TAIR;Acc:AT2G17510]	OS03G0129200	*	Os03g0129200 protein; Putative mitotic control protein dis3; RNB-like protein, expressed [Source:UniProtKB/TrEMBL;Acc:Q8H885]
Zm00001eb002270	0	0	0.0536427	0.0286411	1	6360197	6362989	+	2391	protein_coding	Glyceraldehyde-3-phosphate dehydrogenase B; Uncharacterized protein [Source:UniProtKB/TrEMBL;Acc:B4F8L7]	IPR003823;IPR006424;IPR016040;IPR020828;IPR020829;IPR020830;IPR020831	Domain of unknown function CP12;Glyceraldehyde-3-phosphate dehydrogenase, type I;NAD(P)-binding domain;Glyceraldehyde 3-phosphate dehydrogenase, NAD(P) binding domain;Glyceraldehyde 3-phosphate dehydrogenase, catalytic domain;Glyceraldehyde 3-phosphate dehydrogenase, active site;Glyceraldehyde/Erythrose phosphate dehydrogenase family	AT1G42970	GAPB	Glyceraldehyde-3-phosphate dehydrogenase GAPB, chloroplastic [Source:UniProtKB/Swiss-Prot;Acc:P25857]	OS03G0129300	*	EST C74302(E30840) corresponds to a region of the predicted gene; Glyceraldehyde-3-phosphate dehydrogenase B, chloroplast, putative, expressed; Os03g0129300 protein; Putative glyceraldehyde-3-phosphate dehydrogenase [Source:UniProtKB/TrEMBL;Acc:Q9SNK3]
Zm00001eb002280	0	0	0	0	1	6365240	6365762	+	523	protein_coding	*	*	*	*	*	*	*	*	*
Zm00001eb002290	23.9679	38.6686	32.1521	17.0222	1	6372483	6375552	-	1475	protein_coding	Uncharacterized protein [Source:UniProtKB/TrEMBL;Acc:B4FB45]	IPR005069	Nucleotide-diphospho-sugar transferase	AT2G02061;AT1G14590	*	Nucleotide-diphospho-sugar transferase family protein [Source:TAIR;Acc:AT2G02061];Nucleotide-diphospho-sugar transferase family protein [Source:TAIR;Acc:AT1G14590]	OS03G0129800	*	Putative uncharacterized protein [Source:UniProtKB/TrEMBL;Acc:B9FAW8]
Zm00001eb002300	0.0063306	0	0	0	1	6380105	6384420	-	3095	protein_coding	*	IPR004014;IPR001757;IPR006534;IPR008250;IPR018303;IPR023214;IPR023298;IPR023299	Cation-transporting P-type ATPase, N-terminal;Cation-transporting P-type ATPase;H+ transporting P-type ATPase, subfamily IIIA;P-type ATPase, A domain;P-type ATPase, phosphorylation site;HAD-like domain;P-type ATPase, transmembrane domain;P-type ATPase, cytoplasmic domain N	AT5G57350;AT2G18960;AT4G30190	AHA3;AHA1;AHA2	ATPase 3, plasma membrane-type [Source:UniProtKB/Swiss-Prot;Acc:P20431];ATPase 1, plasma membrane-type [Source:UniProtKB/Swiss-Prot;Acc:P20649];ATPase 2, plasma membrane-type [Source:UniProtKB/Swiss-Prot;Acc:P19456]	*	*	*
Zm00001eb002310	0	0	0	0	1	6477433	6482618	-	1983	protein_coding	Putative uncharacterized protein [Source:UniProtKB/TrEMBL;Acc:B6SR04]	IPR006447;IPR009057;IPR001005;IPR017930;	Myb domain, plants;;SANT/Myb domain;Myb domain	AT1G14600;AT2G02060	*	Putative Myb family transcription factor At1g14600 [Source:UniProtKB/Swiss-Prot;Acc:Q700D9];Homeodomain-like superfamily protein [Source:TAIR;Acc:AT2G02060]	*	*	*
Zm00001eb002320	78.1961	67.3583	75.0249	88.7896	1	6492735	6496230	-	609	protein_coding	NADH-ubiquinone oxidoreductase B18 subunit; Uncharacterized protein [Source:UniProtKB/TrEMBL;Acc:B4FLH6]	IPR008698	NADH:ubiquinone oxidoreductase, B18 subunit	AT2G02050	*	NADH dehydrogenase [ubiquinone] 1 beta subcomplex subunit 7 [Source:UniProtKB/Swiss-Prot;Acc:Q9SKC9]	OS03G0129900	*	Os03g0129900 protein [Source:UniProtKB/TrEMBL;Acc:Q0DVH3]
Zm00001eb002330	0	0	0.0235301	0	1	6509299	6511495	+	641	protein_coding	*	IPR003311;IPR001130;IPR000668;IPR011992;IPR018228	AUX/IAA protein;TatD family;Peptidase C1A, papain C-terminal;EF-hand-like domain;Deoxyribonuclease, TatD-related, conserved site	AT3G52390	*	TatD related DNase [Source:TAIR;Acc:AT3G52390]	*	*	*
Zm00001eb002340	0	0	0	0	1	6511535	6513459	+	489	protein_coding	*	*	*	*	*	*	*	*	*
Zm00001eb002350	0	0	0	0	1	6515053	6516195	-	982	protein_coding	*	IPR011598	Myc-type, basic helix-loop-helix (bHLH) domain	AT1G30670;AT2G34820	BHLH52;BHLH53	Transcription factor bHLH52 [Source:UniProtKB/Swiss-Prot;Acc:Q9SA82];Transcription factor bHLH53 [Source:UniProtKB/Swiss-Prot;Acc:Q84RD0]	*	*	*
Zm00001eb002360	0	0	0	0	1	6519332	6522242	-	687	protein_coding	*	IPR001128;IPR011598	Cytochrome P450;Myc-type, basic helix-loop-helix (bHLH) domain	*	*	*	*	*	*
Zm00001eb002370	0	0	0	0	1	6523278	6526089	-	1125	protein_coding	*	*	*	*	*	*	*	*	*
Zm00001eb002380	0	0.264574	2.3807	0.0459382	1	6724575	6726661	+	2087	protein_coding	Acyl-activating enzyme 11 [Source:UniProtKB/TrEMBL;Acc:B6SV29]	IPR000873;IPR020845;IPR025110	AMP-dependent synthetase/ligase;AMP-binding, conserved site;Domain of unknown function DUF4009	AT1G66120;AT1G65880;AT1G68270;AT1G65890	AAE11;AAE20;AEE22;AAE12	Butyrate--CoA ligase AAE11, peroxisomal [Source:UniProtKB/Swiss-Prot;Acc:Q9C8D4];Benzoate--CoA ligase, peroxisomal [Source:UniProtKB/Swiss-Prot;Acc:Q9SS01];Probable acyl-activating enzyme 22 [Source:UniProtKB/Swiss-Prot;Acc:Q9C9G2];Probable acyl-activating enzyme 12, peroxisomal [Source:UniProtKB/Swiss-Prot;Acc:Q9SS00]	OS03G0130100	*	Acyl-activating enzyme 11, putative, expressed; EST AU070346(S12172) corresponds to a region of the predicted gene; Os03g0130100 protein; cDNA clone:002-171-C04, full insert sequence [Source:UniProtKB/TrEMBL;Acc:Q9SNJ6]
Zm00001eb002390	0	0.19217	0.138212	0.0570673	1	6750999	6751362	+	240	protein_coding	Flower-specific gamma-thionin [Source:UniProtKB/TrEMBL;Acc:B6SJ49]	IPR003614;IPR008176;IPR008177	Knottin;Gamma thionin;Gamma Purothionin	AT2G02120;AT1G61070;AT2G02140;AT2G02100;AT2G02130	PDF2.1;PDF2.4;PDF2.6;PDF2.2;PDF2.3	Defensin-like protein 4 [Source:UniProtKB/Swiss-Prot;Acc:Q41914];Defensin-like protein 5 [Source:UniProtKB/Swiss-Prot;Acc:Q9C947];Defensin-like protein 10 [Source:UniProtKB/Swiss-Prot;Acc:Q9ZUL8];Defensin-like protein 2 [Source:UniProtKB/Swiss-Prot;Acc:Q39182];Defensin-like protein 1 [Source:UniProtKB/Swiss-Prot;Acc:Q9ZUL7]	OS03G0130300	*	ESTs AU069800(E3445); Gamma-thionin PPT, putative, expressed; Os03g0130300 protein; cDNA clone:J023019E10, full insert sequence [Source:UniProtKB/TrEMBL;Acc:Q7F8K7]
Zm00001eb002400	0	0.0265312	0.139655	0.15852	1	6751111	6751542	-	432	misc_non_coding	*	*	*	*	*	*	*	*	*
Zm00001eb002410	0.498469	0.578936	0.663346	0.0261205	1	6774197	6776053	-	576	protein_coding	*	IPR000814;IPR012295;IPR030491	TATA-box binding protein;Beta2-adaptin/TBP, C-terminal domain;TATA-box binding protein, conserved site	*	*	*	OS10G0432300	*	Os10g0432300 protein; TATA-box binding protein 1, putative, expressed [Source:UniProtKB/TrEMBL;Acc:Q337X1]
Zm00001eb002420	36.959	30.4046	28.382	24.3572	1	6778851	6782130	+	1324	protein_coding	Putative uncharacterized protein [Source:UniProtKB/TrEMBL;Acc:B6SLH8]	IPR000850;IPR027417;IPR006259	Adenylate kinase;P-loop containing nucleoside triphosphate hydrolase;Adenylate kinase, subfamily	AT2G39270	*	Probable adenylate kinase 6, chloroplastic [Source:UniProtKB/Swiss-Prot;Acc:Q84JF7]	OS03G0130400	*	Probable adenylate kinase 1, chloroplastic [Source:UniProtKB/Swiss-Prot;Acc:Q10S93]
Zm00001eb002430	8.96321	9.23375	12.4094	10.2421	1	6782672	6793725	-	4055	protein_coding	*	IPR002048;IPR000261;IPR011992;IPR018247	Calcium-binding EF-hand;EPS15 homology (EH);EF-hand-like domain;EF-Hand 1, calcium-binding site	AT1G20760;AT1G21630	*	Calcium-binding EF hand family protein [Source:TAIR;Acc:AT1G20760];Calcium-binding EF hand family protein [Source:TAIR;Acc:AT1G21630]	OS03G0130500	*	EF hand family protein, expressed; Os03g0130500 protein [Source:UniProtKB/TrEMBL;Acc:Q10S92]
Zm00001eb002440	0.558146	0.169529	0.921017	0.308442	1	6860587	6865501	-	4494	protein_coding	*	*	*	AT2G17550	*	unknown protein; Has 264 Blast hits to 258 proteins in 65 species: Archae - 5; Bacteria - 5; Metazoa - 66; Fungi - 16; Plants - 107; Viruses - 0; Other Eukaryotes - 65 (source: NCBI BLink). [Source:TAIR;Acc:AT2G17550]	OS03G0130700	*	Expressed protein; cDNA clone:J023122H21, full insert sequence [Source:UniProtKB/TrEMBL;Acc:Q10S87]
Zm00001eb002450	3.17454	2.35231	3.37156	3.08375	1	6868157	6871764	-	1152	protein_coding	Expressed protein [Source:Projected from Arabidopsis thaliana (AT5G66005) TAIR;Acc:AT5G66005]	IPR004948;IPR003593;IPR027417	Nucleoside-triphosphatase, THEP1 type;AAA+ ATPase domain;P-loop containing nucleoside triphosphate hydrolase	AT5G66005	*	Expressed protein [Source:TAIR;Acc:AT5G66005]	OS03G0130750	*	Expressed protein [Source:Projected from Arabidopsis thaliana (AT5G66005) TAIR;Acc:AT5G66005]
Zm00001eb002460	2.42277	2.61769	2.47329	2.44103	1	6981387	6987213	+	2732	protein_coding	*	IPR001487	*	AT1G20670;AT1G76380	*	DNA-binding bromodomain-containing protein [Source:TAIR;Acc:AT1G20670];DNA-binding bromodomain-containing protein [Source:TAIR;Acc:AT1G76380]	OS03G0130800	*	Os03g0130800 protein [Source:UniProtKB/TrEMBL;Acc:Q0DVG7]
Zm00001eb002470	0.0913584	0	0.100329	0	1	7017011	7021170	+	2255	protein_coding	*	IPR002290;IPR000719;IPR008271;IPR011009;IPR013320;IPR017441;IPR001245	Serine/threonine- / dual specificity protein kinase, catalytic domain;Protein kinase, catalytic domain;Serine/threonine-protein kinase, active site;Protein kinase-like domain;Concanavalin A-like lectin/glucanase, subgroup;Protein kinase, ATP binding site;Serine-threonine/tyrosine-protein kinase catalytic domain	AT1G76370;AT1G20650	*	Protein kinase superfamily protein [Source:TAIR;Acc:AT1G76370];Protein kinase superfamily protein [Source:TAIR;Acc:AT1G20650]	OS03G0130900	*	Os03g0130900 protein; Serine/threonine-protein kinase RLCKVII, putative, expressed; cDNA clone:001-200-D07, full insert sequence; cDNA clone:J033105E05, full insert sequence [Source:UniProtKB/TrEMBL;Acc:Q10S85]
Zm00001eb002480	0	0	0	0.268304	1	7025419	7027826	+	1719	protein_coding	*	*	*	*	*	*	*	*	*
Zm00001eb002490	0.525515	0.621983	0.394551	1.15977	1	7027155	7033202	-	4990	protein_coding	*	;IPR003035;IPR000270	;Plant regulator RWP-RK;Phox/Bem1p	AT1G76350;AT4G38340;AT2G17150;AT4G35270;AT1G20640	NLP5;NLP3;NLP1;NLP2;NLP4	Protein NLP5 [Source:UniProtKB/Swiss-Prot;Acc:Q9SFW8];Protein NLP3 [Source:UniProtKB/Swiss-Prot;Acc:Q9SVF1];Protein NLP1 [Source:UniProtKB/Swiss-Prot;Acc:Q8H111];Protein NLP2 [Source:UniProtKB/Swiss-Prot;Acc:Q7X9B9];Protein NLP4 [Source:UniProtKB/Swiss-Prot;Acc:Q9LE38]	OS03G0131100	NLP1	Protein NLP1 [Source:UniProtKB/Swiss-Prot;Acc:Q10S83]
Zm00001eb002500	0	0	0	0.0686524	1	7031258	7031656	+	399	misc_non_coding	*	*	*	*	*	*	*	*	*
Zm00001eb002510	0	0	0	0	1	7097393	7099916	-	2247	protein_coding	Catalase isozyme 2 [Source:UniProtKB/Swiss-Prot;Acc:P12365]	IPR002226;IPR010582;IPR011614;IPR018028;IPR020835;IPR024708;IPR024711	Catalase haem-binding site;Catalase immune-responsive domain;Catalase core domain;Catalase, mono-functional, haem-containing;Catalase-like domain;Catalase active site;Catalase, mono-functional, haem-containing, clades 1 and 3	*	*	*	OS03G0131200	*	Catalase [Source:UniProtKB/TrEMBL;Acc:Q10S82]
Zm00001eb002520	20.5438	22.3648	20.015	12.9021	1	7101389	7105705	-	1360	protein_coding	*	IPR005484;IPR005485;IPR025607	Ribosomal protein L18/L5;Ribosomal protein L5 eukaryotic/L18 archaeal;Ribosomal protein L5 eukaryotic/L18 archaeal, C-terminal	AT3G25520;AT5G39740	ATL5;RPL5B	60S ribosomal protein L5-1 [Source:UniProtKB/Swiss-Prot;Acc:Q8LBI1];60S ribosomal protein L5-2 [Source:UniProtKB/Swiss-Prot;Acc:P49227]	OS01G0896700;OS01G0896800	RPL5B;RPL5A	60S ribosomal protein L5-2 [Source:UniProtKB/Swiss-Prot;Acc:Q8L4L4];60S ribosomal protein L5-1 [Source:UniProtKB/Swiss-Prot;Acc:Q0JGY1]
Zm00001eb002530	32.449	35.4877	42.6476	44.7575	1	7130513	7136524	-	2541	protein_coding	Uncharacterized protein [Source:UniProtKB/TrEMBL;Acc:C0PFI6]	IPR000626;IPR006636;IPR009060;IPR015496;IPR015940;IPR019954;IPR029071	;Heat shock chaperonin-binding;Ubiquitin-associated/translation elongation factor EF1B, N-terminal, eukaryote;Ubiquitin conserved site;Ubiquitin-related domain	AT2G17200;AT2G17190	DSK2B;DSK2A	Ubiquitin domain-containing protein DSK2b [Source:UniProtKB/Swiss-Prot;Acc:Q9SII8];Ubiquitin domain-containing protein DSK2a [Source:UniProtKB/Swiss-Prot;Acc:Q9SII9]	OS03G0131300	*	Os03g0131300 protein; Ubiquitin family protein, expressed; cDNA clone:J023111G18, full insert sequence [Source:UniProtKB/TrEMBL;Acc:Q10S80]
Zm00001eb002540	26.1783	19.5187	17.2239	6.24427	1	7181045	7201561	+	2231	protein_coding	Polynucleotide adenylyltransferase family protein [Source:Projected from Arabidopsis thaliana (AT2G17580) TAIR;Acc:AT2G17580]	IPR002646	Poly A polymerase, head domain	AT2G17580	*	Polynucleotide adenylyltransferase family protein [Source:TAIR;Acc:AT2G17580]	OS03G0131400	*	Os03g0131400 protein; PolyA polymerase family protein, expressed [Source:UniProtKB/TrEMBL;Acc:Q10S77]
Zm00001eb002550	17.7669	16.5779	14.1628	14.4769	1	7235106	7239558	+	1205	protein_coding	Putative uncharacterized protein [Source:UniProtKB/TrEMBL;Acc:B6SIF3]	IPR002048;IPR011992;IPR018247	Calcium-binding EF-hand;EF-hand-like domain;EF-Hand 1, calcium-binding site	*	*	*	*	*	*
Zm00001eb002560	7.2424	7.11663	8.64116	8.61122	1	7240404	7243288	+	1889	protein_coding	*	IPR012336	Thioredoxin-like fold	AT4G35760	LTO1	Thiol-disulfide oxidoreductase LTO1 [Source:UniProtKB/Swiss-Prot;Acc:Q8L540]	OS03G0131500	*	Expressed protein; Os03g0131500 protein; cDNA clone:002-146-G02, full insert sequence [Source:UniProtKB/TrEMBL;Acc:Q10S76]
Zm00001eb002570	0.839935	2.98456	3.69834	5.45264	1	7282397	7288752	+	2918	protein_coding	Uncharacterized protein [Source:UniProtKB/TrEMBL;Acc:B4G058]	IPR000873;IPR020845;IPR025110	AMP-dependent synthetase/ligase;AMP-binding, conserved site;Domain of unknown function DUF4009	AT1G20480;AT1G20490;AT5G38120;AT1G20510;AT1G20500	4CLL2;;4CLL8;4CLL5;4CLL4	4-coumarate--CoA ligase-like 2 [Source:UniProtKB/Swiss-Prot;Acc:Q84P25];AMP-dependent synthetase and ligase family protein [Source:TAIR;Acc:AT1G20490];4-coumarate--CoA ligase-like 8 [Source:UniProtKB/Swiss-Prot;Acc:Q84P26];4-coumarate--CoA ligase-like 5 [Source:UniProtKB/Swiss-Prot;Acc:Q84P21];4-coumarate--CoA ligase-like 4 [Source:UniProtKB/Swiss-Prot;Acc:P0C5B6]	OS03G0132000	4CLL4	4-coumarate--CoA ligase-like 4 [Source:UniProtKB/Swiss-Prot;Acc:Q10S72]
Zm00001eb002580	0	0	0	0	1	7298847	7301595	+	2428	misc_non_coding	*	*	*	*	*	*	*	*	*
Zm00001eb002590	0	0	0	0	1	7298972	7300989	-	2018	protein_coding	Uncharacterized protein [Source:UniProtKB/TrEMBL;Acc:C4J9L0]	IPR007112;IPR007117;IPR007118;IPR009009	Expansin/pollen allergen, DPBB domain;Expansin, cellulose-binding-like domain;Expansin/Lol pI;Barwin-related endoglucanase	AT4G38400;AT3G45960;AT3G45970	EXLA2;EXLA3;EXLA1	Expansin-like A2 [Source:UniProtKB/Swiss-Prot;Acc:Q9SVE5];Expansin-like A3 [Source:UniProtKB/Swiss-Prot;Acc:Q9LZT5];Expansin-like A1 [Source:UniProtKB/Swiss-Prot;Acc:Q9LZT4]	OS03G0132200	EXLA1	Expansin-like A1 [Source:UniProtKB/Swiss-Prot;Acc:Q10S70]
Zm00001eb002600	0	0	0.0446816	0	1	7329669	7331727	+	2059	protein_coding	*	IPR004320	Protein of unknown function DUF241, plant	AT1G76240	*	Arabidopsis protein of unknown function (DUF241) [Source:TAIR;Acc:AT1G76240]	*	*	*
Zm00001eb002610	0.0549794	0	0.180654	0.029617	1	7337514	7342201	+	2032	protein_coding	Uncharacterized protein [Source:UniProtKB/TrEMBL;Acc:B4FVV1]	IPR001245;IPR000719;IPR011009;IPR011990	Serine-threonine/tyrosine-protein kinase catalytic domain;Protein kinase, catalytic domain;Protein kinase-like domain;Tetratricopeptide-like helical	AT2G17170;AT4G35230;AT2G17090;AT1G50990	;BSK1;SSP	Protein kinase superfamily protein [Source:TAIR;Acc:AT2G17170];Probable serine/threonine-protein kinase At4g35230 [Source:UniProtKB/Swiss-Prot;Acc:Q944A7];Probable inactive receptor-like kinase SSP [Source:UniProtKB/Swiss-Prot;Acc:Q7XJT7];Protein kinase protein with tetratricopeptide repeat domain [Source:TAIR;Acc:AT1G50990]	OS03G0132800	*	Os03g0132800 protein; Protein kinase family protein, putative, expressed; cDNA clone:J033117I10, full insert sequence [Source:UniProtKB/TrEMBL;Acc:Q10S67]
Zm00001eb002620	0	0.0389555	0.0617821	0.203989	1	7344153	7348877	+	2076	protein_coding	Uncharacterized protein [Source:UniProtKB/TrEMBL;Acc:B4F9D5]	IPR000726;IPR016283;IPR023346	Glycoside hydrolase, family 19, catalytic;Glycoside hydrolase, family 19;Lysozyme-like domain	*	*	*	OS03G0132900	CHT11	Chitinase 11 [Source:UniProtKB/Swiss-Prot;Acc:Q10S66]
Zm00001eb002630	0	0	0	0	1	7347581	7347945	-	365	misc_non_coding	*	*	*	*	*	*	*	*	*
Zm00001eb002640	19.6838	22.432	30.2833	16.0458	1	7399951	7402416	-	1755	protein_coding	Uncharacterized protein [Source:UniProtKB/TrEMBL;Acc:B4FTD2]	IPR001865;IPR005707;IPR018130;IPR023591;IPR027498	Ribosomal protein S2;Ribosomal protein S2, eukaryotic/archaeal;Ribosomal protein S2, conserved site;Ribosomal protein S2, flavodoxin-like domain;Ribosomal protein S2, eukaryotic	*	*	*	OS03G0182600	*	Os03g0182600 protein [Source:UniProtKB/TrEMBL;Acc:C7IZV1]
Zm00001eb002650	0	0	0	0	1	7430966	7432307	-	957	protein_coding	*	*	*	*	*	*	*	*	*
Zm00001eb002660	0	0	0.465956	0	1	7432853	7434882	-	1489	protein_coding	*	IPR003441	No apical meristem (NAM) protein	AT2G17040	anac036	NAC domain containing protein 36 [Source:TAIR;Acc:AT2G17040]	OS03G0133000	*	No apical meristem protein, expressed; Os03g0133000 protein [Source:UniProtKB/TrEMBL;Acc:Q10S65]
Zm00001eb002670	0	0	0.0127091	0	1	7491495	7497459	-	1305	misc_non_coding	*	*	*	*	*	*	*	*	*
Zm00001eb002680	1.31417	2.84343	2.60155	5.56414	1	7501227	7506747	+	1942	protein_coding	*	*	*	AT1G42430	*	unknown protein; BEST Arabidopsis thaliana protein match is: unknown protein (TAIR:AT3G55760.3); Has 186 Blast hits to 143 proteins in 47 species: Archae - 0; Bacteria - 23; Metazoa - 14; Fungi - 6; Plants - 87; Viruses - 0; Other Eukaryotes - 56 (s /.../ NCBI BLink). [Source:TAIR;Acc:AT1G42430]	OS03G0133300	*	Os03g0133300 protein [Source:UniProtKB/TrEMBL;Acc:Q0DVF0]
Zm00001eb002690	0.362057	0.385279	3.10627	0.414965	1	7506984	7509465	+	1462	protein_coding	Uncharacterized protein [Source:UniProtKB/TrEMBL;Acc:C0PL67]	IPR018392	Peptidoglycan-binding lysin domain	AT2G17120	LYM2	LysM domain-containing GPI-anchored protein 2 [Source:UniProtKB/Swiss-Prot;Acc:O23006]	OS03G0133400	CEBIP	Chitin elicitor-binding protein [Source:UniProtKB/Swiss-Prot;Acc:Q8H8C7]
Zm00001eb002700	0	0	0	0	1	7509171	7511704	-	2402	protein_coding	Uncharacterized protein [Source:UniProtKB/TrEMBL;Acc:C0PGQ6]	;IPR000873;IPR020845;IPR025110	;AMP-dependent synthetase/ligase;AMP-binding, conserved site;Domain of unknown function DUF4009	AT2G17650;AT1G20560	AAE2;AAE1	Probable acyl-activating enzyme 2 [Source:UniProtKB/Swiss-Prot;Acc:Q9SEY5];Probable acyl-activating enzyme 1, peroxisomal [Source:UniProtKB/Swiss-Prot;Acc:F4HUK6]	OS03G0133500	*	AMP-dependent synthetase and ligase family protein, putative, expressed; Os03g0133500 protein; cDNA clone:J013060C21, full insert sequence [Source:UniProtKB/TrEMBL;Acc:Q10S60]
Zm00001eb002710	0	0	0	0	1	7509603	7511333	+	1731	protein_coding	*	*	*	*	*	*	*	*	*
Zm00001eb002720	0.168667	0.12508	0.140841	0.0409771	1	7540589	7545110	-	2203	protein_coding	*	*	*	*	*	*	*	*	*
Zm00001eb002730	0	0	0	0	1	7540589	7542312	+	1724	protein_coding	*	IPR000873;IPR020845;IPR025110	AMP-dependent synthetase/ligase;AMP-binding, conserved site;Domain of unknown function DUF4009	AT2G17650;AT1G20560	AAE2;AAE1	Probable acyl-activating enzyme 2 [Source:UniProtKB/Swiss-Prot;Acc:Q9SEY5];Probable acyl-activating enzyme 1, peroxisomal [Source:UniProtKB/Swiss-Prot;Acc:F4HUK6]	OS03G0133800	*	AMP-dependent synthetase and ligase family protein, putative, expressed; Putative AMP-binding protein [Source:UniProtKB/TrEMBL;Acc:Q8H8C9]
Zm00001eb002740	0.944733	1.68538	3.06583	2.91362	1	7638621	7653175	-	1912	protein_coding	*	IPR001451;IPR010493;IPR011004;IPR018357	Bacterial transferase hexapeptide repeat;Serine acetyltransferase, N-terminal;Trimeric LpxA-like;Hexapeptide transferase, conserved site	AT4G35640;AT2G17640	SAT4;SAT2	Serine acetyltransferase 4 [Source:UniProtKB/Swiss-Prot;Acc:Q8W2B8];Serine acetyltransferase 2 [Source:UniProtKB/Swiss-Prot;Acc:Q8S895]	OS03G0133900	SAT2	Probable serine acetyltransferase 2 [Source:UniProtKB/Swiss-Prot;Acc:Q10S58]
Zm00001eb002750	0	0	0	0	1	7662616	7663179	-	564	protein_coding	*	*	*	*	*	*	*	*	*
Zm00001eb002760	0	0	0	0	1	7666035	7668601	-	2130	protein_coding	Cytochrome P450 CYP78A55 [Source:UniProtKB/TrEMBL;Acc:B6SXJ4]	IPR002401;IPR001128;IPR017972	Cytochrome P450, E-class, group I;Cytochrome P450;Cytochrome P450, conserved site	AT1G01190;AT2G46660;AT3G61880	CYP78A8;CYP78A6;CYP78A9	cytochrome P450, family 78, subfamily A, polypeptide 8 [Source:TAIR;Acc:AT1G01190];Cytochrome P450 78A6 [Source:UniProtKB/Swiss-Prot;Acc:Q9ZNR0];Cytochrome P450 78A9 [Source:UniProtKB/Swiss-Prot;Acc:Q9SLP1]	OS03G0134500	*	Cytochrome P450 78A3, putative; Putative cytochrome P450 [Source:UniProtKB/TrEMBL;Acc:Q8H8D4]
Zm00001eb002770	0	0	0	0	1	7717416	7718442	+	1027	protein_coding	*	*	*	*	*	*	*	*	*
Zm00001eb002780	0	0	0.0261009	0.0752536	1	7779715	7781456	-	1638	protein_coding	Uncharacterized protein [Source:UniProtKB/TrEMBL;Acc:B4FV03]	IPR004045;IPR012336;IPR004046;IPR010987	Glutathione S-transferase, N-terminal;Thioredoxin-like fold;Glutathione S-transferase, C-terminal;Glutathione S-transferase, C-terminal-like	*	*	*	*	*	*
Zm00001eb002790	0	0	0.0144534	0	1	7813648	7815428	-	1479	protein_coding	Glutathione S-transferase; Glutathione S-transferase GST 12 [Source:UniProtKB/TrEMBL;Acc:Q9FQC7]	IPR004046;IPR004045;IPR010987;IPR012336	Glutathione S-transferase, C-terminal;Glutathione S-transferase, N-terminal;Glutathione S-transferase, C-terminal-like;Thioredoxin-like fold	AT3G03190;AT2G30870;AT5G17220;AT2G30860	GSTF11;GSTF10;GSTF12;GSTF9	Glutathione S-transferase F11 [Source:UniProtKB/Swiss-Prot;Acc:Q96324];Glutathione S-transferase F10 [Source:UniProtKB/Swiss-Prot;Acc:P42761];Glutathione S-transferase F12 [Source:UniProtKB/Swiss-Prot;Acc:Q9FE46];Glutathione S-transferase F9 [Source:UniProtKB/Swiss-Prot;Acc:O80852]	OS03G0135100	*	Glutathione S-transferase GSTF15; Glutathione S-transferase, C-terminal domain containing protein, expressed; Os03g0135100 protein; Putative glutathione S-transferase; cDNA clone:006-211-D02, full insert sequence [Source:UniProtKB/TrEMBL;Acc:Q8H8D8]
Zm00001eb002800	0	0	0.0423719	0.193846	1	7817539	7818734	-	1009	protein_coding	Glutathione S-transferase 6 [Source:UniProtKB/TrEMBL;Acc:B6T7H0]	IPR004046;IPR004045;IPR010987;IPR012336	Glutathione S-transferase, C-terminal;Glutathione S-transferase, N-terminal;Glutathione S-transferase, C-terminal-like;Thioredoxin-like fold	AT3G03190;AT2G30870;AT5G17220;AT2G30860	GSTF11;GSTF10;GSTF12;GSTF9	Glutathione S-transferase F11 [Source:UniProtKB/Swiss-Prot;Acc:Q96324];Glutathione S-transferase F10 [Source:UniProtKB/Swiss-Prot;Acc:P42761];Glutathione S-transferase F12 [Source:UniProtKB/Swiss-Prot;Acc:Q9FE46];Glutathione S-transferase F9 [Source:UniProtKB/Swiss-Prot;Acc:O80852]	OS03G0135200	*	Os03g0135200 protein [Source:UniProtKB/TrEMBL;Acc:Q0DVD9]
Zm00001eb002810	2.30794	1.40366	2.1081	0.43821	1	7820676	7822238	-	1563	protein_coding	Glutathione S-transferase; Uncharacterized protein [Source:UniProtKB/TrEMBL;Acc:B4FTF8]	IPR004046;IPR010987;IPR012336;IPR004045	Glutathione S-transferase, C-terminal;Glutathione S-transferase, C-terminal-like;Thioredoxin-like fold;Glutathione S-transferase, N-terminal	AT3G03190;AT2G30870;AT5G17220;AT2G30860	GSTF11;GSTF10;GSTF12;GSTF9	Glutathione S-transferase F11 [Source:UniProtKB/Swiss-Prot;Acc:Q96324];Glutathione S-transferase F10 [Source:UniProtKB/Swiss-Prot;Acc:P42761];Glutathione S-transferase F12 [Source:UniProtKB/Swiss-Prot;Acc:Q9FE46];Glutathione S-transferase F9 [Source:UniProtKB/Swiss-Prot;Acc:O80852]	OS03G0135300	*	Glutathione S-transferase, N-terminal domain containing protein, expressed; Os03g0135300 protein; Putative glutathione S-transferase; cDNA clone:001-035-F06, full insert sequence; cDNA clone:J023107J18, full insert sequence [Source:UniProtKB/TrEMBL;Acc:Q8H8E0]
Zm00001eb002820	4.93664	3.47356	3.4487	3.53908	1	7915951	7926608	-	2316	protein_coding	Ankyrin repeat protein [Source:UniProtKB/TrEMBL;Acc:B6THC5]	IPR002110;IPR020683	Ankyrin repeat;Ankyrin repeat-containing domain	AT5G66055	AKRP	Ankyrin repeat domain-containing protein, chloroplastic [Source:UniProtKB/Swiss-Prot;Acc:Q05753]	OS03G0135600	*	Ankyrin repeat protein, chloroplast, putative, expressed; cDNA, clone: J065183G03, full insert sequence [Source:UniProtKB/TrEMBL;Acc:Q10S45]
Zm00001eb002830	0	0	0	0	1	7953030	7955203	-	1978	protein_coding	Uncharacterized protein [Source:UniProtKB/TrEMBL;Acc:C0HGA2]	IPR011598	Myc-type, basic helix-loop-helix (bHLH) domain	AT5G10570;AT5G65640	BHLH61;BHLH93	Transcription factor bHLH61 [Source:UniProtKB/Swiss-Prot;Acc:Q9LXA9];Transcription factor bHLH93 [Source:UniProtKB/Swiss-Prot;Acc:Q9LSL1]	OS03G0135700	*	Basic helix-loop-helix, putative, expressed; cDNA clone:006-303-F08, full insert sequence [Source:UniProtKB/TrEMBL;Acc:Q10S44]
Zm00001eb002840	0	0.0130151	0	0	1	7980547	7983309	-	2663	protein_coding	*	*	*	*	*	*	*	*	*
Zm00001eb002850	0	0	0	0	1	7981349	7983158	+	1810	protein_coding	Uncharacterized protein [Source:UniProtKB/TrEMBL;Acc:B4FB47]	IPR013216;IPR013705;IPR029063;IPR030384	Methyltransferase type 11;Sterol methyltransferase C-terminal;S-adenosyl-L-methionine-dependent methyltransferase-like;SAM-dependent methyltransferase SMT-type	AT1G76090;AT1G20330	SMT3;SMT2	24-methylenesterol C-methyltransferase 3 [Source:UniProtKB/Swiss-Prot;Acc:Q94JS4];24-methylenesterol C-methyltransferase 2 [Source:UniProtKB/Swiss-Prot;Acc:Q39227]	OS03G0136200	SMT2-1	24-methylenesterol C-methyltransferase 2 [Source:UniProtKB/Swiss-Prot;Acc:O82427]
Zm00001eb002860	0	0	0.104936	0	1	7988607	7990762	-	2156	protein_coding	Uncharacterized protein [Source:UniProtKB/TrEMBL;Acc:C4J5N5]	IPR004738;IPR005828;IPR020846	Phosphate permease;General substrate transporter;Major facilitator superfamily domain	*	*	*	OS01G0741300;OS03G0136400;OS04G0508751	;PHT1-7	;Probable inorganic phosphate transporter 1-7 [Source:UniProtKB/Swiss-Prot;Acc:Q8H6G9];Putative uncharacterized protein [Source:UniProtKB/TrEMBL;Acc:B9FG28]
Zm00001eb002870	11.6602	6.54611	12.8499	20.5223	1	7990945	7991778	+	834	protein_coding	Putative uncharacterized protein [Source:UniProtKB/TrEMBL;Acc:B6T5T8]	IPR002579;IPR011057	Peptide methionine sulphoxide reductase MrsB;	AT2G17705	*	unknown protein; FUNCTIONS IN: molecular_function unknown; INVOLVED IN: biological_process unknown; LOCATED IN: plasma membrane; EXPRESSED IN: cultured cell; BEST Arabidopsis thaliana protein match is: unknown protein (TAIR:AT4G08330.1); Has 135 Bla /.../s to 135 proteins in 32 species: Archae - 5; Bacteria - 29; Metazoa - 0; Fungi - 0; Plants - 91; Viruses - 0; Other Eukaryotes - 10 (source: NCB…	OS03G0136500	*	Expressed protein [Source:UniProtKB/TrEMBL;Acc:Q10S38]
Zm00001eb002880	0	0	0	0	1	7995660	8000444	-	663	protein_coding	*	IPR001214	SET domain	AT2G17900	ASHR1	Histone-lysine N-methyltransferase ASHR1 [Source:UniProtKB/Swiss-Prot;Acc:Q7XJS0]	OS03G0704200	*	Os03g0704200 protein [Source:UniProtKB/TrEMBL;Acc:C7J059]
Zm00001eb002890	0	0	0	0	1	8030978	8031633	+	341	protein_coding	*	*	*	AT1G15660	CENP-C	centromere protein C [Source:TAIR;Acc:AT1G15660]	OS01G0617700	*	Os01g0617700 protein; Uncharacterized protein [Source:UniProtKB/TrEMBL;Acc:Q0JL80]
Zm00001eb002900	0.0202608	0	0.0328243	0	1	8031915	8033230	+	919	protein_coding	*	*	*	*	*	*	*	*	*
Zm00001eb002910	2.22938	1.5416	2.02502	2.64293	1	8044269	8046992	-	977	protein_coding	Uncharacterized protein [Source:UniProtKB/TrEMBL;Acc:B4FTA5]	;IPR027921	;Protein of unknown function DUF4598	AT1G71430	*	unknown protein; FUNCTIONS IN: molecular_function unknown; INVOLVED IN: biological_process unknown; LOCATED IN: cellular_component unknown; EXPRESSED IN: 23 plant structures; EXPRESSED DURING: 13 growth stages; Has 64 Blast hits to 64 proteins in 28 /.../es: Archae - 0; Bacteria - 0; Metazoa - 14; Fungi - 6; Plants - 42; Viruses - 0; Other Eukaryotes - 2 (source: NCBI BLink). [Source:TAIR;Acc:AT1…	OS01G0617800	*	Os01g0617800 protein; Putative uncharacterized protein P0686E09.31; Uncharacterized protein; cDNA clone:J033037H17, full insert sequence [Source:UniProtKB/TrEMBL;Acc:Q5ZDI8]
Zm00001eb002920	3.70263	3.15393	3.17866	3.44896	1	8050050	8050956	+	907	protein_coding	LYR family of Fe/S cluster biogenesis protein [Source:Projected from Arabidopsis thaliana (AT1G76060) TAIR;Acc:AT1G76060]	IPR008011	Complex 1 LYR protein	AT1G76060	EMB1793	LYR family of Fe/S cluster biogenesis protein [Source:TAIR;Acc:AT1G76060]	OS03G0136600	*	Complex 1 protein containing protein, expressed; Os03g0136600 protein; cDNA clone:001-106-B07, full insert sequence [Source:UniProtKB/TrEMBL;Acc:Q10S37]
Zm00001eb002930	0.465518	0.710743	0.529459	0.308428	1	8050717	8053834	-	3118	protein_coding	Tetratricopeptide repeat (TPR)-like superfamily protein [Source:Projected from Arabidopsis thaliana (AT4G35130) TAIR;Acc:AT4G35130]	IPR002885;IPR011990	Pentatricopeptide repeat;Tetratricopeptide-like helical	AT4G35130	PCMP-H27	Pentatricopeptide repeat-containing protein At4g35130, chloroplastic [Source:UniProtKB/Swiss-Prot;Acc:O49619]	*	*	*
Zm00001eb002940	21.9266	24.6468	26.3498	24.3043	1	8055025	8058183	-	1865	protein_coding	Heat shock protein binding protein [Source:UniProtKB/TrEMBL;Acc:B6TPQ8]	IPR001623;IPR000504;IPR012677	DnaJ domain;RNA recognition motif domain;Nucleotide-binding, alpha-beta plait	AT5G23590	*	DNAJ heat shock N-terminal domain-containing protein [Source:TAIR;Acc:AT5G23590]	OS03G0136800	*	DnaJ domain containing protein, expressed; Os03g0136800 protein [Source:UniProtKB/TrEMBL;Acc:Q10S35]
Zm00001eb002950	6.6782	1.19191	3.57344	6.71902	1	8064330	8065482	-	1071	protein_coding	Uncharacterized protein [Source:UniProtKB/TrEMBL;Acc:B4FS52]	IPR004045;IPR010987;IPR012336	Glutathione S-transferase, N-terminal;Glutathione S-transferase, C-terminal-like;Thioredoxin-like fold	AT1G27130;AT1G10360;AT1G69920;AT1G59670;AT1G10370;AT1G27140;AT1G59700;AT1G69930	GSTU13;GSTU18;GSTU12;GSTU15;GSTU17;GSTU14;GSTU16;GSTU11	Glutathione S-transferase U13 [Source:UniProtKB/Swiss-Prot;Acc:Q9FUS6];Glutathione S-transferase U18 [Source:UniProtKB/Swiss-Prot;Acc:Q9FUS9];Glutathione S-transferase U12 [Source:UniProtKB/Swiss-Prot;Acc:Q6NMS0];Glutathione S-transferase U15 [Source:UniProtKB/Swiss-Prot;Acc:Q9LQ48];Glutathione S-transferase U17 [Source:UniProtKB/Swiss-Prot;Acc:Q9FUS8];Glutathione S-transferase U14 [Source:UniPro…	OS10G0525400;OS10G0481300;OS10G0525800	*	Glutathione S-transferase, N-terminal domain containing protein, expressed; Os10g0525400 protein; Putative glutathione S-transferase; Putative glutathione S-transferase OsGSTU15; cDNA clone:001-039-H04, full insert sequence; cDNA clone:006-303-G04, full insert sequence; cDNA clone:J013099B17, full insert sequence [Source:UniProtKB/TrEMBL;Acc:Q945W3];Glutathione S-transferase, N-terminal domain co…
Zm00001eb002960	31.158	43.5931	41.2643	43.728	1	8087643	8099716	-	3985	protein_coding	Uncharacterized protein [Source:UniProtKB/TrEMBL;Acc:C0HEA9]	IPR001030;IPR000573;IPR006249;IPR015928;IPR015931;IPR015932;IPR015934;IPR015937;IPR018136	Aconitase/3-isopropylmalate dehydratase large subunit, alpha/beta/alpha;Aconitase A/isopropylmalate dehydratase small subunit, swivel;Aconitase/iron regulatory protein 2;Aconitase/3-isopropylmalate dehydratase, swivel;Aconitase/3-isopropylmalate dehydratase large subunit, alpha/beta/alpha, subdomain 1/3;Aconitase/3-isopropylmalate dehydratase large subunit, alpha/beta/alpha, subdomain 2;Aconitase…	AT4G35830	ACO1	Aconitate hydratase 1 [Source:UniProtKB/Swiss-Prot;Acc:Q42560]	OS03G0136900	*	Aconitate hydratase, cytoplasmic, putative, expressed; Os03g0136900 protein [Source:UniProtKB/TrEMBL;Acc:Q10S34]
Zm00001eb002970	0	0	0	0	1	8167463	8170474	+	672	protein_coding	*	*	*	*	*	*	*	*	*
Zm00001eb002980	0	0	0	0	1	8170576	8171343	+	330	protein_coding	*	*	*	*	*	*	*	*	*
Zm00001eb002990	0	0	0	0	1	8180977	8183283	+	2307	protein_coding	*	*	*	*	*	*	*	*	*
Zm00001eb003000	1.32377	4.24947	5.28485	9.58778	1	8216041	8220640	+	2320	protein_coding	Uncharacterized protein [Source:UniProtKB/TrEMBL;Acc:C0P4W6]	IPR001932;IPR000222;IPR015655	Protein phosphatase 2C (PP2C)-like;Protein phosphatase 2C, manganese/magnesium aspartate binding site;Protein phosphatase 2C	AT4G38520	*	Probable protein phosphatase 2C 64 [Source:UniProtKB/Swiss-Prot;Acc:Q5PNS9]	OS03G0137200	*	Probable protein phosphatase 2C 28 [Source:UniProtKB/Swiss-Prot;Acc:Q10S32]
Zm00001eb003010	7.96492	10.0138	11.4678	15.8315	1	8222270	8226801	-	2593	protein_coding	Uncharacterized protein [Source:UniProtKB/TrEMBL;Acc:B4FZ34]	IPR001932;IPR000222;IPR015655	Protein phosphatase 2C (PP2C)-like;Protein phosphatase 2C, manganese/magnesium aspartate binding site;Protein phosphatase 2C	AT4G38520	*	Probable protein phosphatase 2C 64 [Source:UniProtKB/Swiss-Prot;Acc:Q5PNS9]	OS03G0137200	*	Probable protein phosphatase 2C 28 [Source:UniProtKB/Swiss-Prot;Acc:Q10S32]
Zm00001eb003020	5.57582	8.27608	11.2401	11.685	1	8237799	8243846	+	2342	protein_coding	Uncharacterized protein [Source:UniProtKB/TrEMBL;Acc:B7ZYA2]	IPR001932;IPR000222;IPR015655	Protein phosphatase 2C (PP2C)-like;Protein phosphatase 2C, manganese/magnesium aspartate binding site;Protein phosphatase 2C	AT4G38520	*	Probable protein phosphatase 2C 64 [Source:UniProtKB/Swiss-Prot;Acc:Q5PNS9]	OS03G0137200	*	Probable protein phosphatase 2C 28 [Source:UniProtKB/Swiss-Prot;Acc:Q10S32]
Zm00001eb003030	20.0271	14.7002	15.3547	27.6355	1	8244440	8248023	-	1338	protein_coding	Putative uncharacterized protein [Source:UniProtKB/TrEMBL;Acc:B6STV3]	IPR021788	Protein of unknown function DUF3353	AT2G20920	*	Protein of unknown function (DUF3353) [Source:TAIR;Acc:AT2G20920]	OS03G0137300	*	Os03g0137300 protein [Source:UniProtKB/TrEMBL;Acc:Q0DVC4]
Zm00001eb003040	16.0213	11.5309	11.7427	21.1172	1	8268532	8271928	+	1347	protein_coding	*	*	*	*	*	*	*	*	*
Zm00001eb003050	0	0	0	0	1	8271065	8271757	-	693	protein_coding	*	*	*	*	*	*	*	*	*
Zm00001eb003060	0	0	0.0194156	0	1	8274777	8292607	-	1101	protein_coding	*	*	*	*	*	*	*	*	*
Zm00001eb003070	22.1178	16.1495	18.9954	23.011	1	8298052	8307439	+	1929	protein_coding	Uncharacterized protein [Source:UniProtKB/TrEMBL;Acc:B4FB25]	IPR023614;IPR027246;;IPR027921	Porin domain;Eukaryotic porin/Tom40;;Protein of unknown function DUF4598	AT5G57490	VDAC4	Mitochondrial outer membrane protein porin 4 [Source:UniProtKB/Swiss-Prot;Acc:Q9FKM2]	OS03G0137500	VDAC6	Mitochondrial outer membrane protein porin 6 [Source:UniProtKB/Swiss-Prot;Acc:Q10S27]
Zm00001eb003080	0.312865	0.284036	0.36896	0.372828	1	8307488	8310461	+	2506	protein_coding	Putative uncharacterized protein [Source:UniProtKB/TrEMBL;Acc:B6TTN8]	IPR025067	Protein of unknown function DUF4079	AT2G36885	*	unknown protein; FUNCTIONS IN: molecular_function unknown; LOCATED IN: chloroplast; EXPRESSED IN: 22 plant structures; EXPRESSED DURING: 13 growth stages; Has 172 Blast hits to 172 proteins in 58 species: Archae - 0; Bacteria - 116; Metazoa - 0; Fun /.../; Plants - 32; Viruses - 0; Other Eukaryotes - 24 (source: NCBI BLink). [Source:TAIR;Acc:AT2G36885]	OS03G0137600	*	Expressed protein; Os03g0137600 protein; cDNA clone:001-019-B03, full insert sequence; cDNA clone:006-202-H12, full insert sequence; cDNA clone:006-209-F01, full insert sequence [Source:UniProtKB/TrEMBL;Acc:Q10S26]
Zm00001eb003090	0.656961	0.814335	0.959674	0.680821	1	8308330	8311889	-	2302	protein_coding	*	*	*	AT4G28580;AT3G58970	MRS2-6;MRS2-4	Magnesium transporter MRS2-6, mitochondrial [Source:UniProtKB/Swiss-Prot;Acc:Q1PE39];Magnesium transporter MRS2-4 [Source:UniProtKB/Swiss-Prot;Acc:Q93ZD7]	OS03G0137700	MRS2-H	Putative magnesium transporter MRS2-H [Source:UniProtKB/Swiss-Prot;Acc:Q10S25]
Zm00001eb003100	0	0	0	0	1	8349982	8350543	-	469	protein_coding	*	*	*	*	*	*	*	*	*
Zm00001eb003110	9.11732	6.17492	15.0296	17.5918	1	8421233	8424781	+	1446	protein_coding	Uncharacterized protein [Source:UniProtKB/TrEMBL;Acc:C4JAE2]	IPR003175;IPR016701	Cyclin-dependent kinase inhibitor;Cyclin-dependent kinase inhibitor, plant	AT5G48820;AT2G32710;AT3G24810	KRP3;KRP4;KRP5	Cyclin-dependent kinase inhibitor 3 [Source:UniProtKB/Swiss-Prot;Acc:Q9FKB5];Cyclin-dependent kinase inhibitor 4 [Source:UniProtKB/Swiss-Prot;Acc:Q8GYJ3];Cyclin-dependent kinase inhibitor 5 [Source:UniProtKB/Swiss-Prot;Acc:Q9LRY0]	OS03G0137800	KRP5	Cyclin-dependent kinase inhibitor 5 [Source:UniProtKB/Swiss-Prot;Acc:Q283L0]
Zm00001eb003120	0.0117184	0	0.216499	0.100934	1	8431970	8434160	+	1672	protein_coding	Uncharacterized protein [Source:UniProtKB/TrEMBL;Acc:C0P2Z9]	IPR008540	BZR1, transcriptional repressor	*	*	*	*	*	*
Zm00001eb003130	28.3008	31.346	30.4413	25.4	1	8488013	8492319	+	661	protein_coding	Putative uncharacterized protein [Source:UniProtKB/TrEMBL;Acc:B6UAI7]	*	*	*	*	*	OS03G0138400	*	Os03g0138400 protein [Source:UniProtKB/TrEMBL;Acc:C7J0K5]
Zm00001eb003140	0.546191	1.22593	0.291483	0.0834706	1	8507769	8509626	+	1657	protein_coding	Uncharacterized protein [Source:UniProtKB/TrEMBL;Acc:C0PBT2]	*	*	AT2G33400;AT1G04030;AT5G44040	*	unknown protein; BEST Arabidopsis thaliana protein match is: unknown protein (TAIR:AT1G04030.1); Has 3875 Blast hits to 2949 proteins in 323 species: Archae - 6; Bacteria - 281; Metazoa - 960; Fungi - 593; Plants - 281; Viruses - 98; Other Eukaryote /.../56 (source: NCBI BLink). [Source:TAIR;Acc:AT2G33400];unknown protein; BEST Arabidopsis thaliana protein match is: unknown protein (TAIR:AT5G4404…	OS03G0138500	*	Expressed protein; Os03g0138500 protein [Source:UniProtKB/TrEMBL;Acc:Q10S15]
Zm00001eb003150	0	0	0.0113495	0	1	8508665	8513447	-	4384	protein_coding	*	IPR008528;IPR014770;IPR014772	Protein of unknown function DUF810;Munc13 homology 1;Mammalian uncoordinated homology 13, domain 2	AT2G33420;AT1G04470	*	Protein of unknown function (DUF810) [Source:TAIR;Acc:AT2G33420];Protein of unknown function (DUF810) [Source:TAIR;Acc:AT1G04470]	OS03G0138600	*	Putative uncharacterized protein [Source:UniProtKB/TrEMBL;Acc:B9FAZ4]
Zm00001eb003160	0	0	0	0	1	8514570	8518418	-	462	protein_coding	*	*	*	*	*	*	*	*	*
Zm00001eb003170	0	0	0.013401	0	1	8532021	8535132	-	2251	protein_coding	Uncharacterized protein [Source:UniProtKB/TrEMBL;Acc:C4J5D4]	IPR000109;IPR020846	Proton-dependent oligopeptide transporter family;Major facilitator superfamily domain	*	*	*	OS03G0138700	*	Os03g0138700 protein; POT family protein, expressed [Source:UniProtKB/TrEMBL;Acc:Q10S13]
Zm00001eb003180	37.7254	36.5098	43.3075	30.5021	1	8597480	8600656	+	993	protein_coding	60S ribosomal protein L23; Uncharacterized protein [Source:UniProtKB/TrEMBL;Acc:B4FGL4]	IPR000218;IPR019972;IPR023571	Ribosomal protein L14b/L23e;Ribosomal protein L14 conserved site;Ribosomal protein L14 domain	AT3G04400;AT2G33370;AT1G04480	RPL23C	60S ribosomal protein L23 [Source:UniProtKB/Swiss-Prot;Acc:P49690]	OS10G0466700	*	60S ribosomal protein L17; 60S ribosomal protein L23, putative, expressed; Os02g0814700 protein; Os03g0139100 protein; Os10g0466700 protein; cDNA clone:J013057L24, full insert sequence [Source:UniProtKB/TrEMBL;Acc:Q9AV77]
Zm00001eb003190	15.2112	7.51623	7.00516	4.8727	1	8602409	8607605	-	3817	protein_coding	Uncharacterized protein [Source:UniProtKB/TrEMBL;Acc:C0HG47]	IPR021916	Protein of unknown function DUF3527	AT1G04490;AT2G33360	*	Protein of unknown function (DUF3527) [Source:TAIR;Acc:AT1G04490];Protein of unknown function (DUF3527) [Source:TAIR;Acc:AT2G33360]	OS03G0139200	*	Expressed protein; Os03g0139200 protein; cDNA clone:J013098N06, full insert sequence; cDNA clone:J023027F09, full insert sequence [Source:UniProtKB/TrEMBL;Acc:Q10S09]
Zm00001eb003200	8.46707	10.6503	6.38666	6.69214	1	8611599	8612643	+	1045	protein_coding	Putative uncharacterized protein [Source:UniProtKB/TrEMBL;Acc:B6SUI8]	*	*	*	*	*	OS02G0229200;OS03G0139400	*	Putative uncharacterized protein [Source:UniProtKB/TrEMBL;Acc:B9F4E6];Expressed protein; Os03g0139300 protein; cDNA clone:J023050D10, full insert sequence [Source:UniProtKB/TrEMBL;Acc:Q10S08]
Zm00001eb003210	0.253587	0	0.250981	0.215619	1	8613269	8616306	-	1588	protein_coding	*	IPR010402	CCT domain	AT2G33350;AT1G04500	*	CCT motif family protein [Source:TAIR;Acc:AT2G33350];CCT motif family protein [Source:TAIR;Acc:AT1G04500]	OS03G0139500	*	CCT motif family protein, expressed; Os03g0139500 protein; cDNA clone:J023082N23, full insert sequence [Source:UniProtKB/TrEMBL;Acc:Q10S06]
Zm00001eb003220	0	0	0	0	1	8636709	8638722	-	2014	protein_coding	*	IPR002401;IPR001128;IPR017972	Cytochrome P450, E-class, group I;Cytochrome P450;Cytochrome P450, conserved site	*	*	*	OS03G0140100;OS03G0139600	*	Cytochrome P450 family protein, expressed; Os03g0140100 protein [Source:UniProtKB/TrEMBL;Acc:Q10S02];Putative uncharacterized protein [Source:UniProtKB/TrEMBL;Acc:A3ADY2]
Zm00001eb003230	0	0	0	0	1	8636709	8642534	+	2372	protein_coding	*	*	*	*	*	*	*	*	*
Zm00001eb003240	0	0	0	0	1	8709369	8711596	-	2228	protein_coding	Uncharacterized protein [Source:UniProtKB/TrEMBL;Acc:B4FWE0]	IPR002401;IPR001128;IPR017972	Cytochrome P450, E-class, group I;Cytochrome P450;Cytochrome P450, conserved site	*	*	*	OS03G0140200	*	Os03g0140200 protein [Source:UniProtKB/TrEMBL;Acc:Q0DVA6]
Zm00001eb003250	0	0	0	0	1	8711085	8711648	+	564	misc_non_coding	*	*	*	*	*	*	*	*	*
Zm00001eb003260	0	0	0	0	1	8725814	8726169	+	356	misc_non_coding	*	*	*	*	*	*	*	*	*
Zm00001eb003270	0	0	0	0	1	8727546	8729506	+	519	protein_coding	*	*	*	*	*	*	*	*	*
Zm00001eb003280	0	0	0	0	1	8729702	8730680	+	327	protein_coding	*	*	*	*	*	*	*	*	*
Zm00001eb003290	0	0	0	0	1	8755763	8756164	-	402	protein_coding	*	IPR002401;IPR001128	Cytochrome P450, E-class, group I;Cytochrome P450	*	*	*	OS03G0140200	*	Os03g0140200 protein [Source:UniProtKB/TrEMBL;Acc:Q0DVA6]
Zm00001eb003300	0	0	0	0	1	8782852	8790018	-	1299	protein_coding	*	*	*	*	*	*	*	*	*
Zm00001eb003310	0	0	0	0	1	8851179	8853759	+	2581	protein_coding	Uncharacterized protein [Source:UniProtKB/TrEMBL;Acc:C0PD03]	IPR007658;IPR025315	Protein of unknown function DUF594;Domain of unknown function DUF4220	*	*	*	OS05G0236600	*	Putative uncharacterized protein OJ1384_A02.7 [Source:UniProtKB/TrEMBL;Acc:Q6F350]
Zm00001eb003320	2.84532	1.15589	1.30706	2.18107	1	8854892	8857756	-	1764	misc_non_coding	*	*	*	*	*	*	*	*	*
Zm00001eb003330	1.20858	0.657504	1.27492	0.525955	1	8914927	8917458	-	2532	protein_coding	Vegetative storage protein [Source:UniProtKB/TrEMBL;Acc:B6SVG6]	IPR002885;IPR011990	Pentatricopeptide repeat;Tetratricopeptide-like helical	*	*	*	*	*	*
Zm00001eb003340	0.184457	0.509804	0.52029	0.301682	1	8917369	8919509	+	2141	protein_coding	Pentatricopeptide repeat (PPR) superfamily protein [Source:Projected from Arabidopsis thaliana (AT5G08305) TAIR;Acc:AT5G08305]	IPR002885	Pentatricopeptide repeat	AT5G08305	PCMP-E105	Pentatricopeptide repeat-containing protein At5g08305 [Source:UniProtKB/Swiss-Prot;Acc:P0C8Q7]	OS10G0442700	*	Os10g0442700 protein; Pentatricopeptide, putative; cDNA clone:J013052M01, full insert sequence; cDNA clone:J033033A09, full insert sequence [Source:UniProtKB/TrEMBL;Acc:Q7XE15]
Zm00001eb003350	24.5414	26.2323	25.822	20.7378	1	8944150	8949254	-	3316	protein_coding	Uncharacterized protein [Source:UniProtKB/TrEMBL;Acc:C0PF32]	IPR004526;IPR004046;IPR001412;IPR000924;IPR010987;IPR011035;IPR014729;IPR020056;IPR020058;IPR020059;IPR020061	Glutamyl-tRNA synthetase, class Ib, archaeal/eukaryotic cytosolic;Glutathione S-transferase, C-terminal;Aminoacyl-tRNA synthetase, class I, conserved site;Glutamyl/glutaminyl-tRNA synthetase, class Ib;Glutathione S-transferase, C-terminal-like;Ribosomal protein L25/Gln-tRNA synthetase, anti-codon-binding domain;Rossmann-like alpha/beta/alpha sandwich fold;Ribosomal protein L25/Gln-tRNA synthetase…	AT5G26710	*	Glutamyl/glutaminyl-tRNA synthetase, class Ic [Source:TAIR;Acc:AT5G26710]	OS10G0369000	*	Glutamyl-tRNA synthetase family protein, expressed; Os10g0369000 protein; Putative glutamyl-tRNA synthetase [Source:UniProtKB/TrEMBL;Acc:Q8S5M6]
Zm00001eb003360	0.143499	0.248721	0.562794	0.214582	1	8950876	8952733	-	1858	protein_coding	Putative uncharacterized protein [Source:UniProtKB/TrEMBL;Acc:B6TXK5]	IPR011990;IPR013026	Tetratricopeptide-like helical;Tetratricopeptide repeat-containing domain	AT1G04530	TPR4	Tetratricopeptide repeat (TPR)-like superfamily protein [Source:TAIR;Acc:AT1G04530]	OS03G0140700	*	Expressed protein; Os03g0140700 protein; cDNA clone:J023039B07, full insert sequence [Source:UniProtKB/TrEMBL;Acc:Q10RZ6]
Zm00001eb003370	0	0.128995	0	0	1	9014035	9014807	-	444	protein_coding	*	*	*	*	*	*	*	*	*
Zm00001eb003380	0	0	0	0	1	9015572	9035686	+	1755	protein_coding	*	*	*	*	*	*	*	*	*
Zm00001eb003390	0	0	0	0	1	9037408	9038136	-	729	protein_coding	*	*	*	*	*	*	*	*	*
Zm00001eb003400	0.134435	0.486151	1.19827	2.26586	1	9043695	9047104	+	2121	protein_coding	*	*	*	AT2G20310;AT4G28690	RIN13;	RPM1 interacting protein 13 [Source:TAIR;Acc:AT2G20310];BEST Arabidopsis thaliana protein match is: RPM1 interacting protein 13 (TAIR:AT2G20310.1); Has 455 Blast hits to 438 proteins in 127 species: Archae - 0; Bacteria - 18; Metazoa - 148; Fungi - 91; Plants - 136; Viruses - 3; Other Eukaryotes - 59 (so /.../NCBI BLink). [Source:TAIR;Acc:AT4G28690]	OS03G0140900	*	Os03g0140900 protein [Source:UniProtKB/TrEMBL;Acc:B9FAZ9]
Zm00001eb003410	0.0254337	0	0	0.0185746	1	9047506	9048315	-	810	misc_non_coding	*	*	*	*	*	*	*	*	*
Zm00001eb003420	29.8164	28.8384	29.206	22.5915	1	9048595	9051295	+	991	protein_coding	60S ribosomal protein L21; Uncharacterized protein [Source:UniProtKB/TrEMBL;Acc:B4FCL6]	IPR001147;IPR008991;IPR018259	Ribosomal protein L21e;Translation protein SH3-like domain;Ribosomal protein L21e, conserved site	AT1G57660;AT1G57860;AT1G09690;AT1G09590	RPL21F;RPL21A	60S ribosomal protein L21-2 [Source:UniProtKB/Swiss-Prot;Acc:Q9FDZ9];60S ribosomal protein L21-1 [Source:UniProtKB/Swiss-Prot;Acc:Q43291]	OS03G0141000;OS10G0465800	*	60S ribosomal protein L21, putative, expressed; Os03g0141000 protein [Source:UniProtKB/TrEMBL;Acc:Q10RZ3];60S ribosomal protein L21; 60S ribosomal protein L21, putative, expressed; Os10g0465800 protein [Source:UniProtKB/TrEMBL;Acc:Q9AV87]
Zm00001eb003430	0.0419363	0	0	0	1	9048674	9049117	-	444	misc_non_coding	*	*	*	*	*	*	*	*	*
Zm00001eb003440	126.183	60.2074	71.7068	66.4918	1	9055141	9058547	+	3306	protein_coding	Beta-amylase [Source:UniProtKB/TrEMBL;Acc:B6SXN4]	IPR001554;IPR001371;IPR013781;IPR017853;IPR018238	Glycoside hydrolase, family 14;Glycoside hydrolase, family 14B, plant;Glycoside hydrolase, catalytic domain;Glycoside hydrolase, superfamily;Glycoside hydrolase, family 14, conserved site	AT3G23920	BAM1	Beta-amylase 1, chloroplastic [Source:UniProtKB/Swiss-Prot;Acc:Q9LIR6]	OS03G0141200	*	Beta-amylase [Source:UniProtKB/TrEMBL;Acc:Q10RZ1]
Zm00001eb003450	1.88819	0.0468758	0.610044	0.537873	1	9096081	9099284	+	3204	protein_coding	*	IPR002035;IPR013083;IPR001841	von Willebrand factor, type A;Zinc finger, RING/FYVE/PHD-type;Zinc finger, RING-type	*	*	*	*	*	*
Zm00001eb003460	0.215995	0.0175579	0.408581	0.0312222	1	9164434	9168992	+	2632	protein_coding	*	IPR002035;IPR001841;IPR013083	von Willebrand factor, type A;Zinc finger, RING-type;Zinc finger, RING/FYVE/PHD-type	AT2G38970;AT5G60710;AT3G54780	*	Zinc finger (C3HC4-type RING finger) family protein [Source:TAIR;Acc:AT2G38970];Zinc finger (C3HC4-type RING finger) family protein [Source:TAIR;Acc:AT5G60710];Zinc finger (C3HC4-type RING finger) family protein [Source:TAIR;Acc:AT3G54780]	OS03G0142500	*	Os03g0142500 protein; Zinc finger family protein, putative, expressed; cDNA clone:J023052J15, full insert sequence [Source:UniProtKB/TrEMBL;Acc:Q10RY0]
Zm00001eb003470	0	0	0	0	1	9192133	9193586	-	1032	protein_coding	*	IPR001005;IPR009057;IPR017930	SANT/Myb domain;;Myb domain	AT3G30210;AT4G13480;AT3G24310	ATMYB121;AtMYB79;MYB305	myb domain protein 121 [Source:TAIR;Acc:AT3G30210];myb domain protein 79 [Source:TAIR;Acc:AT4G13480];myb domain protein 305 [Source:TAIR;Acc:AT3G24310]	OS03G0142600	*	Myb-like DNA-binding domain containing protein; Os03g0142600 protein [Source:UniProtKB/TrEMBL;Acc:Q10RX9]
Zm00001eb003480	4.40934	4.02988	3.42524	15.6633	1	9277279	9280548	+	2324	protein_coding	Uncharacterized protein [Source:UniProtKB/TrEMBL;Acc:C0HHX5]	IPR009291	Vacuolar protein sorting-associated protein 62	AT3G04350;AT1G04090;AT5G18490;AT5G43950	*	Plant protein of unknown function (DUF946) [Source:TAIR;Acc:AT3G04350];Plant protein of unknown function (DUF946) [Source:TAIR;Acc:AT1G04090];Plant protein of unknown function (DUF946) [Source:TAIR;Acc:AT5G18490];Plant protein of unknown function (DUF946) [Source:TAIR;Acc:AT5G43950]	OS03G0142900	*	Os03g0142900 protein; Pre-mRNA processing protein PRP39, putative, expressed; cDNA clone:J013097D18, full insert sequence; cDNA clone:J013098E18, full insert sequence [Source:UniProtKB/TrEMBL;Acc:Q10RX5]
Zm00001eb003490	6.39272	7.81085	4.06957	4.59625	1	9282197	9289488	-	5623	protein_coding	Low phytic acid 1 [Source:UniProtKB/TrEMBL;Acc:A7KVC2]	IPR003593;IPR003439;IPR011527;IPR017871;IPR027417	AAA+ ATPase domain;ABC transporter-like;ABC transporter, transmembrane domain, type 1;ABC transporter, conserved site;P-loop containing nucleoside triphosphate hydrolase	AT1G04120	ABCC5	ABC transporter C family member 5 [Source:UniProtKB/Swiss-Prot;Acc:Q7GB25]	OS03G0142800	ABCC13	ABC transporter C family member 13 [Source:UniProtKB/Swiss-Prot;Acc:Q10RX7]
Zm00001eb003500	0	0	0	0	1	9288638	9289265	+	628	misc_non_coding	*	*	*	*	*	*	*	*	*
Zm00001eb003510	6.49603	7.21905	8.26389	8.30665	1	9340660	9347192	-	2099	protein_coding	S-adenosyl-L-methionine-dependent methyltransferases superfamily protein [Source:Projected from Arabidopsis thaliana (AT2G26200) TAIR;Acc:AT2G26200]	IPR013217;IPR019410;IPR026113;IPR029063	Methyltransferase type 12;Nicotinamide N-methyltransferase-like;Methyltransferase-like;S-adenosyl-L-methionine-dependent methyltransferase-like	AT2G26200	*	S-adenosyl-L-methionine-dependent methyltransferases superfamily protein [Source:TAIR;Acc:AT2G26200]	*	*	*
Zm00001eb003520	0	0	0.948638	0	1	9386888	9389574	+	2687	protein_coding	*	IPR003137;IPR000209;IPR010259;IPR015500;IPR023828	Protease-associated domain, PA;Peptidase S8/S53 domain;Proteinase inhibitor I9;Peptidase S8, subtilisin-related;Peptidase S8, subtilisin, Ser-active site	AT1G04110	SBT1.2	Subtilisin-like protease SBT1.2 [Source:UniProtKB/Swiss-Prot;Acc:O64495]	OS03G0143100	*	Subtilase family protein, putative [Source:UniProtKB/TrEMBL;Acc:Q10RX3]
Zm00001eb003530	0	0	0	0	1	9412266	9419447	-	600	protein_coding	*	IPR014729;IPR024909	Rossmann-like alpha/beta/alpha sandwich fold;Cysteinyl-tRNA synthetase/mycothiol ligase	AT5G38830;AT3G56300	*	Cysteinyl-tRNA synthetase, class Ia family protein [Source:TAIR;Acc:AT5G38830];Cysteinyl-tRNA synthetase, class Ia family protein [Source:TAIR;Acc:AT3G56300]	OS03G0143300	*	Os03g0143300 protein [Source:UniProtKB/TrEMBL;Acc:C7IZS9]
Zm00001eb003540	0.425485	0.458684	0.269691	0.0621295	1	9423681	9428283	+	3791	protein_coding	Uncharacterized protein [Source:UniProtKB/TrEMBL;Acc:C0PKX4]	IPR022212;IPR025486	Protein of unknown function DUF3741;Domain of unknown function DUF4378	AT2G20240;AT5G43880;AT4G28760	*	Protein of unknown function (DUF3741) [Source:TAIR;Acc:AT2G20240];Protein of unknown function (DUF3741) [Source:TAIR;Acc:AT5G43880];Protein of unknown function (DUF3741) [Source:TAIR;Acc:AT4G28760]	OS03G0143700	*	Expressed protein; Os03g0143700 protein [Source:UniProtKB/TrEMBL;Acc:Q10RW7]
Zm00001eb003550	3.04251	3.63214	3.95044	3.00628	1	9483547	9565925	+	4383	protein_coding	*	*	*	*	*	*	*	*	*
Zm00001eb003560	0	0	0	0	1	9530493	9531449	-	957	protein_coding	*	*	*	*	*	*	*	*	*
Zm00001eb003570	0.996456	0.943676	1.59378	1.31495	1	9556542	9557259	-	718	protein_coding	Putative uncharacterized protein [Source:UniProtKB/TrEMBL;Acc:B6T7S2]	IPR002222;IPR005732;IPR020934;IPR023575	Ribosomal protein S19/S15;Ribosomal protein S19, bacterial-type;Ribosomal protein S19 conserved site;Ribosomal protein S19, superfamily	AT5G47320	RPS19	40S ribosomal protein S19, mitochondrial [Source:UniProtKB/Swiss-Prot;Acc:P39697]	*	*	*
Zm00001eb003580	1.26176	0.890077	0.754018	0.857713	1	9572976	9579961	-	4609	protein_coding	*	IPR027902	Protein of unknown function DUF4487	AT1G04650	*	unknown protein; Has 30201 Blast hits to 17322 proteins in 780 species: Archae - 12; Bacteria - 1396; Metazoa - 17338; Fungi - 3422; Plants - 5037; Viruses - 0; Other Eukaryotes - 2996 (source: NCBI BLink). [Source:TAIR;Acc:AT1G04650]	OS03G0144000	*	Os03g0144000 protein [Source:UniProtKB/TrEMBL;Acc:Q0DV82]
Zm00001eb003590	0	0	0	0	1	9573057	9573905	+	849	protein_coding	*	IPR004265	Plant disease resistance response protein	AT3G24020;AT4G13580	DIR16;DIR18	Dirigent protein 16 [Source:UniProtKB/Swiss-Prot;Acc:Q7Y225];Dirigent protein 18 [Source:UniProtKB/Swiss-Prot;Acc:Q9T0H8]	OS03G0143900	*	Disease resistance-responsive family protein, putative; Os03g0143900 protein; Putative disease resistance response protein [Source:UniProtKB/TrEMBL;Acc:Q8H042]
Zm00001eb003600	0	0	0	0	1	9666328	9668547	+	2030	protein_coding	*	IPR004263	Exostosin-like	*	*	*	OS03G0144300	*	Os03g0144300 protein; Xyloglucan galactosyltransferase KATAMARI 1, putative, expressed [Source:UniProtKB/TrEMBL;Acc:Q10RW1]
Zm00001eb003610	0	0	0.168266	0	1	9681997	9684249	-	1972	protein_coding	*	IPR004263	Exostosin-like	*	*	*	OS03G0144300	*	Os03g0144300 protein; Xyloglucan galactosyltransferase KATAMARI 1, putative, expressed [Source:UniProtKB/TrEMBL;Acc:Q10RW1]
Zm00001eb003620	0	0	0.52971	0	1	9711153	9713316	+	2164	protein_coding	*	IPR004263	Exostosin-like	*	*	*	OS03G0144300	*	Os03g0144300 protein; Xyloglucan galactosyltransferase KATAMARI 1, putative, expressed [Source:UniProtKB/TrEMBL;Acc:Q10RW1]
Zm00001eb003630	0.0546069	0.12446	2.97417	0	1	9716960	9719094	+	2135	protein_coding	*	IPR004263	Exostosin-like	*	*	*	OS03G0144500	*	Os03g0144500 protein [Source:UniProtKB/TrEMBL;Acc:Q0DV80]
Zm00001eb003640	0	0	0	0	1	9718391	9718990	-	600	misc_non_coding	*	*	*	*	*	*	*	*	*
Zm00001eb003650	7.88043	10.4759	8.58263	9.58216	1	9770696	9773193	+	2498	protein_coding	Xyloglucan galactosyltransferase KATAMARI 1 [Source:UniProtKB/TrEMBL;Acc:B6SS28]	IPR004263	Exostosin-like	AT2G20370	KAM1	Xyloglucan galactosyltransferase KATAMARI1 [Source:UniProtKB/Swiss-Prot;Acc:Q7XJ98]	OS03G0144800	*	Xyloglucan galactosyltransferase KATAMARI1 homolog [Source:UniProtKB/Swiss-Prot;Acc:Q8H038]
Zm00001eb003660	0.0112962	0	0	0	1	9816090	9819649	-	3469	protein_coding	*	IPR003591;IPR002290;IPR001611;IPR000719;IPR008271;IPR011009;IPR013210;IPR017441	Leucine-rich repeat, typical subtype;Serine/threonine- / dual specificity protein kinase, catalytic domain;Leucine-rich repeat;Protein kinase, catalytic domain;Serine/threonine-protein kinase, active site;Protein kinase-like domain;Leucine-rich repeat-containing N-terminal, type 2;Protein kinase, ATP binding site	AT1G08590;AT4G28650	PXL1;PXL2	Leucine-rich repeat receptor-like protein kinase PXL1 [Source:UniProtKB/Swiss-Prot;Acc:Q9FRS6];Leucine-rich repeat receptor-like protein kinase PXL2 [Source:UniProtKB/Swiss-Prot;Acc:Q9M0G7]	OS03G0145102	*	*
Zm00001eb003670	15.5313	14.0999	16.7114	14.8767	1	9922122	9932704	+	1581	protein_coding	Core-2/I-branching beta-1,6-N-acetylglucosaminyltransferase family protein [Source:Projected from Arabidopsis thaliana (AT3G24040) TAIR;Acc:AT3G24040]	IPR003406	Glycosyl transferase, family 14	AT3G24040	*	Core-2/I-branching beta-1,6-N-acetylglucosaminyltransferase family protein [Source:TAIR;Acc:AT3G24040]	*	*	*
Zm00001eb003680	0	0	0	0	1	9963642	9966321	-	2597	protein_coding	*	IPR000225;IPR011989;IPR016024	;Armadillo-like helical;Armadillo-type fold	AT4G14280;AT5G18980;AT3G06210	*	ARM repeat superfamily protein [Source:TAIR;Acc:AT4G14280];ARM repeat superfamily protein [Source:TAIR;Acc:AT5G18980];ARM repeat superfamily protein [Source:TAIR;Acc:AT3G06210]	*	*	*
Zm00001eb003690	64.9631	68.0996	63.2292	75.456	1	9997481	10000557	-	1059	protein_coding	Tankyrase 1 [Source:UniProtKB/TrEMBL;Acc:B6UDX0]	IPR002110;IPR020683	Ankyrin repeat;Ankyrin repeat-containing domain	AT3G09890	*	Ankyrin repeat family protein [Source:TAIR;Acc:AT3G09890]	OS03G0145800	*	Os03g0145800 protein [Source:UniProtKB/TrEMBL;Acc:Q0DV72]
Zm00001eb003700	0.588794	0	0	0.496242	1	10041312	10045344	+	1909	protein_coding	Uncharacterized protein [Source:UniProtKB/TrEMBL;Acc:B4FQE4]	IPR008913;IPR004039;IPR001841;IPR013083;IPR017921	Zinc finger, CHY-type;Rubredoxin-type fold;Zinc finger, RING-type;Zinc finger, RING/FYVE/PHD-type;Zinc finger, CTCHY-type	AT5G22920	*	CHY-type/CTCHY-type/RING-type Zinc finger protein [Source:TAIR;Acc:AT5G22920]	OS03G0145900	*	*
Zm00001eb003710	0	0	0	0	1	10051001	10051518	-	518	protein_coding	*	*	*	*	*	*	*	*	*
Zm00001eb003720	0.102537	0.058477	0.262247	0.0383812	1	10053505	10054331	-	392	protein_coding	*	IPR007134	Autophagy-related protein 3, N-terminal	AT5G61500	ATG3	Autophagy-related protein 3 [Source:UniProtKB/Swiss-Prot;Acc:Q0WWQ1]	OS01G0200000;OS10G0560450	*	Autophagy-related protein 3 [Source:UniProtKB/TrEMBL;Acc:Q8LRF5];
Zm00001eb003730	0.833339	0.814952	0.256316	0.383938	1	10086538	10088673	-	1226	protein_coding	*	*	*	*	*	*	*	*	*
Zm00001eb003740	0	0	0	0	1	10094872	10097736	+	650	protein_coding	*	*	*	*	*	*	*	*	*
Zm00001eb003750	13.0185	6.99376	6.28541	8.28719	1	10193332	10194462	+	905	protein_coding	Cyclin-dependent kinases regulatory subunit [Source:UniProtKB/TrEMBL;Acc:B6SLG7]	IPR000789	Cyclin-dependent kinase, regulatory subunit	AT2G27960;AT2G27970	CKS1;CKS2	Cyclin-dependent kinases regulatory subunit 1 [Source:UniProtKB/Swiss-Prot;Acc:O23249];Cyclin-dependent kinases regulatory subunit 2 [Source:UniProtKB/Swiss-Prot;Acc:Q9SJJ5]	OS03G0146300	CKS1	Cyclin-dependent kinases regulatory subunit 1 [Source:UniProtKB/Swiss-Prot;Acc:Q6PS57]
Zm00001eb003760	6.29579	6.5384	5.96161	14.2317	1	10197232	10201491	+	2566	protein_coding	Lethal leaf-spot 1 [Source:UniProtKB/TrEMBL;Acc:O04129]	IPR013626;IPR017941	Pheophorbide a oxygenase;Rieske [2Fe-2S] iron-sulphur domain	AT3G44880	PAO	Pheophorbide a oxygenase, chloroplastic [Source:UniProtKB/Swiss-Prot;Acc:Q9FYC2]	OS03G0146400	*	Os03g0146400 protein [Source:UniProtKB/TrEMBL;Acc:Q0DV66]
Zm00001eb003770	0	0.0472834	0	0.0273883	1	10256029	10258696	+	2424	protein_coding	*	IPR001878	Zinc finger, CCHC-type	*	*	*	*	*	*
Zm00001eb003780	3.42015	3.10916	2.84721	5.05027	1	10284767	10294120	+	1360	protein_coding	Putative uncharacterized protein [Source:UniProtKB/TrEMBL;Acc:B6SU04]	IPR018971	Protein of unknown function DUF1997	AT5G04440	*	Protein of unknown function (DUF1997) [Source:TAIR;Acc:AT5G04440]	OS03G0146500	*	(RAP Annotation release2) Galactose-binding like domain containing protein; (Rice Genome Annotation Project) expressed protein; Expressed protein; Os03g0146500 protein; Putative uncharacterized protein OSJNBa0067N01.13 [Source:UniProtKB/TrEMBL;Acc:Q10RT4]
Zm00001eb003790	0	0	0	0	1	10375265	10378655	-	477	protein_coding	*	*	*	*	*	*	*	*	*
Zm00001eb003800	0	0	0	0	1	10386391	10387248	+	858	protein_coding	*	*	*	*	*	*	*	*	*
Zm00001eb003810	6.67355	8.28382	8.11976	8.4868	1	10427630	10507897	+	5667	protein_coding	*	IPR011989;IPR016024	Armadillo-like helical;Armadillo-type fold	*	*	*	*	*	*
Zm00001eb003820	0	0	0	0.0487696	1	10511453	10512069	+	617	protein_coding	*	*	*	*	*	*	*	*	*
Zm00001eb003830	2.0384	1.36548	7.32596	17.5725	1	10549979	10558095	-	3302	protein_coding	Uncharacterized protein [Source:UniProtKB/TrEMBL;Acc:B4FMP1]	IPR004680;IPR000802	Citrate transporter-like domain;Arsenical pump membrane protein, ArsB	*	*	*	OS03G0147400	*	Os03g0147400 protein; Putative anion transporter; Transmembrane protein, putative, expressed [Source:UniProtKB/TrEMBL;Acc:Q10RS7]
Zm00001eb003840	13.6034	15.8978	15.2388	13.4698	1	10616565	10622381	-	3521	protein_coding	*	*	*	*	*	*	*	*	*
Zm00001eb003850	5.76448	5.94992	5.12447	4.44541	1	10622440	10625585	+	975	protein_coding	*	IPR000223;IPR015927;IPR019757;IPR019759;IPR028360	Peptidase S26A, signal peptidase I;Peptidase S24/S26A/S26B/S26C;Peptidase S26A, signal peptidase I, lysine active site;Peptidase S24/S26A/S26B;Peptidase S24/S26, beta-ribbon domain	AT3G08980	*	Peptidase S24/S26A/S26B/S26C family protein [Source:TAIR;Acc:AT3G08980]	OS03G0147900	*	Os03g0147900 protein [Source:UniProtKB/TrEMBL;Acc:C7IZV3]
Zm00001eb003860	0	0	0	2.82284	1	10672311	10674525	-	2124	protein_coding	Uncharacterized protein [Source:UniProtKB/TrEMBL;Acc:B4FKL4]	IPR007749	Protein of unknown function DUF677	AT3G49070	*	UPF0496 protein At3g49070 [Source:UniProtKB/Swiss-Prot;Acc:Q9SMU4]	OS03G0148000	*	UPF0496 protein 3 [Source:UniProtKB/Swiss-Prot;Acc:Q10RR9]
Zm00001eb003870	12.0623	7.94357	6.64761	6.30928	1	10675981	10677669	-	741	protein_coding	Putative uncharacterized protein [Source:UniProtKB/TrEMBL;Acc:B6SIA3]	*	*	AT2G46000	*	FUNCTIONS IN: molecular_function unknown; INVOLVED IN: biological_process unknown; LOCATED IN: endomembrane system; EXPRESSED IN: 24 plant structures; EXPRESSED DURING: 15 growth stages; CONTAINS InterPro DOMAIN/s: Mesoderm development candidate 2 ( /.../ro:IPR019330); Has 31 Blast hits to 31 proteins in 13 species: Archae - 0; Bacteria - 0; Metazoa - 5; Fungi - 0; Plants - 26; Viruses - 0; Other…	OS03G0148300	*	Expressed protein; Putative uncharacterized protein OSJNBb0050N02.4 [Source:UniProtKB/TrEMBL;Acc:Q8H087]
Zm00001eb003880	20.4288	16.6277	16.6974	23.6555	1	10679227	10681893	-	987	protein_coding	Ubiquitin-conjugating enzyme E2-21 kDa 1 [Source:UniProtKB/TrEMBL;Acc:B6UHU0]	IPR000608;IPR016135;IPR023313	Ubiquitin-conjugating enzyme, E2;Ubiquitin-conjugating enzyme/RWD-like;Ubiquitin-conjugating enzyme, active site	AT2G46030	UBC6	Ubiquitin-conjugating enzyme E2 6 [Source:UniProtKB/Swiss-Prot;Acc:P42750]	OS10G0447100	*	Os10g0447100 protein; Ubiquitin-conjugating enzyme E2-23 kDa, putative, expressed; cDNA clone:J013091F02, full insert sequence [Source:UniProtKB/TrEMBL;Acc:Q109M1]
Zm00001eb003890	2.92205	1.65875	1.81172	2.71196	1	10774523	10779546	+	2046	protein_coding	Uncharacterized protein [Source:UniProtKB/TrEMBL;Acc:C0P2A5]	IPR002290;IPR000719;IPR008271;IPR011009;IPR017441	Serine/threonine- / dual specificity protein kinase, catalytic domain;Protein kinase, catalytic domain;Serine/threonine-protein kinase, active site;Protein kinase-like domain;Protein kinase, ATP binding site	AT4G00330	CRCK2	Calmodulin-binding receptor-like cytoplasmic kinase 2 [Source:UniProtKB/Swiss-Prot;Acc:Q8VZJ9]	OS03G0148700	*	Os03g0148700 protein; Protein kinase domain containing protein, expressed; Putative uncharacterized protein OSJNBb0050N02.6; cDNA clone:J013049K21, full insert sequence [Source:UniProtKB/TrEMBL;Acc:Q8H085]
Zm00001eb003900	0.88876	1.66326	1.59691	1.73948	1	10795528	10798665	-	2302	protein_coding	*	IPR007087;IPR013087;IPR015880	Zinc finger, C2H2;Zinc finger C2H2-type/integrase DNA-binding domain;Zinc finger, C2H2-like	*	*	*	OS03G0148800	*	Os03g0148800 protein; Putative uncharacterized protein OSJNBb0050N02.7; Zinc finger, C2H2 type family protein, expressed; cDNA clone:J013161F12, full insert sequence [Source:UniProtKB/TrEMBL;Acc:Q8H084]
Zm00001eb003910	0	0	0	0	1	10907217	10908561	+	1119	protein_coding	RTCN [Source:UniProtKB/TrEMBL;Acc:A5H450]	IPR004883	Lateral organ boundaries, LOB	AT3G58190;AT2G42440	LBD29;LBD17	LOB domain-containing protein 29 [Source:UniProtKB/Swiss-Prot;Acc:Q9M2J7];LOB domain-containing protein 17 [Source:UniProtKB/Swiss-Prot;Acc:Q9SLB6]	OS03G0149000	*	Expressed protein; LOB domain protein; Os03g0149000 protein [Source:UniProtKB/TrEMBL;Acc:Q5KQR7]
Zm00001eb003920	0	0	0.0256838	0	1	10913208	10914536	-	1233	protein_coding	Rootless concerning crown and seminal lateral roots [Source:UniProtKB/TrEMBL;Acc:A5H448]	IPR004883	Lateral organ boundaries, LOB	AT3G58190;AT2G42440	LBD29;LBD17	LOB domain-containing protein 29 [Source:UniProtKB/Swiss-Prot;Acc:Q9M2J7];LOB domain-containing protein 17 [Source:UniProtKB/Swiss-Prot;Acc:Q9SLB6]	*	*	*
Zm00001eb003930	34.7408	34.3338	35.1838	35.2933	1	10931611	10936195	-	923	protein_coding	*	*	*	*	*	*	*	*	*
Zm00001eb003940	0	0	0	0	1	10985266	10986096	-	364	protein_coding	*	*	*	*	*	*	*	*	*
Zm00001eb003950	0	0	0	0	1	10985779	10986098	+	320	protein_coding	*	*	*	*	*	*	*	*	*
Zm00001eb003960	0.0609241	0	0.0442368	3.15852	1	10986206	10988709	-	1608	protein_coding	Uncharacterized protein [Source:UniProtKB/TrEMBL;Acc:B4FY67]	IPR000620;IPR030184	Drug/metabolite transporter;WAT1-related protein	*	*	*	OS03G0149300	*	Integral membrane protein DUF6 containing protein, expressed; cDNA, clone: J090056E21, full insert sequence [Source:UniProtKB/TrEMBL;Acc:Q10RR0]
Zm00001eb003970	5.10786	4.49594	5.52783	3.62626	1	11046929	11051293	+	2222	protein_coding	Uncharacterized protein [Source:UniProtKB/TrEMBL;Acc:B4G0Z0]	IPR011990;IPR013026;IPR019734	Tetratricopeptide-like helical;Tetratricopeptide repeat-containing domain;Tetratricopeptide repeat	AT2G31240	*	Tetratricopeptide repeat (TPR)-like superfamily protein [Source:TAIR;Acc:AT2G31240]	OS03G0149400	*	Os03g0149400 protein [Source:UniProtKB/TrEMBL;Acc:Q0DV51]
Zm00001eb003980	0	0	0	0	1	11055704	11058858	-	2658	misc_non_coding	*	*	*	*	*	*	*	*	*
Zm00001eb003990	0	0	0	0.0182496	1	11057633	11058958	+	1326	misc_non_coding	*	*	*	*	*	*	*	*	*
Zm00001eb004000	0.115186	0.0134762	0.193024	0.729571	1	11064107	11065807	-	1701	protein_coding	*	IPR001841;IPR013083	Zinc finger, RING-type;Zinc finger, RING/FYVE/PHD-type	AT1G04360;AT5G43420	ATL1;ATL16	RING-H2 finger protein ATL1 [Source:UniProtKB/Swiss-Prot;Acc:P93823];RING-H2 finger protein ATL16 [Source:UniProtKB/Swiss-Prot;Acc:Q9LSW9]	OS03G0149800	*	Os03g0149800 protein; Zinc finger, C3HC4 type family protein, expressed; cDNA clone:006-212-E06, full insert sequence [Source:UniProtKB/TrEMBL;Acc:Q10RQ6]
Zm00001eb004010	0	0	0	0	1	11064605	11065458	+	854	misc_non_coding	*	*	*	*	*	*	*	*	*
Zm00001eb004020	0.0664198	0	0.0358687	0.115096	1	11075805	11076645	+	841	protein_coding	*	IPR001471;IPR016177	AP2/ERF domain;DNA-binding, integrase-type	AT3G23230	ERF098	Ethylene-responsive transcription factor ERF098 [Source:UniProtKB/Swiss-Prot;Acc:Q9LTC5]	OS03G0150200	*	AP2 domain containing protein, expressed; Ap23; Os03g0150200 protein; Putative uncharacterized protein OSJNBb0050N02.16 [Source:UniProtKB/TrEMBL;Acc:Q8H075]
Zm00001eb004030	53.5037	71.7424	69.8753	80.3717	1	11078505	11085350	-	1099	protein_coding	Proteasome subunit alpha type [Source:UniProtKB/TrEMBL;Acc:B6TJB6]	IPR001353;IPR023332;IPR029055;IPR000426	Proteasome, subunit alpha/beta;Proteasome A-type subunit;Nucleophile aminohydrolases, N-terminal;Proteasome, alpha-subunit, N-terminal domain	AT1G53850;AT3G14290	PAE1;PAE2	Proteasome subunit alpha type-5-A [Source:UniProtKB/Swiss-Prot;Acc:O81149];Proteasome subunit alpha type-5-B [Source:UniProtKB/Swiss-Prot;Acc:Q42134]	OS11G0615700	PAE1	Proteasome subunit alpha type-5 [Source:UniProtKB/Swiss-Prot;Acc:Q9LSU1]
Zm00001eb004040	0	0	0	0.0539262	1	11087925	11088497	-	279	protein_coding	*	*	*	*	*	*	*	*	*
Zm00001eb004050	0.515326	0.0789699	0.266486	0.149977	1	11194545	11198830	+	2756	protein_coding	Uncharacterized protein [Source:UniProtKB/TrEMBL;Acc:B4FAH8]	IPR000092;IPR008949;IPR014120;IPR017446	Polyprenyl synthetase;Terpenoid synthase;Solanesyl diphosphate synthase;Polyprenyl synthetase-related	AT1G17050;AT1G78510	SPS2;SPS1	Solanesyl diphosphate synthase 2, chloroplastic [Source:UniProtKB/Swiss-Prot;Acc:Q76FS5];Solanesyl diphosphate synthase 1 [Source:UniProtKB/Swiss-Prot;Acc:Q8S948]	*	*	*
Zm00001eb004060	0	0	0	0	1	11199762	11200076	-	315	protein_coding	*	IPR002109;IPR011905;IPR012336	;Glutaredoxin-like, plant II;Thioredoxin-like fold	*	*	*	OS01G0368900	GRXC1	Glutaredoxin-C1 [Source:UniProtKB/Swiss-Prot;Acc:Q7G8Y5]
Zm00001eb004070	0	0	0	0	1	11214658	11215211	+	554	protein_coding	*	*	*	*	*	*	*	*	*
Zm00001eb004080	0	0	0	0	1	11247923	11253035	-	1834	protein_coding	*	*	*	*	*	*	*	*	*
Zm00001eb004090	60.8767	51.481	49.1888	44.4041	1	11254074	11260817	+	1064	protein_coding	Protein translocase/ protein transporter [Source:UniProtKB/TrEMBL;Acc:B6SIC7]	IPR003397	Mitochondrial inner membrane translocase subunit Tim17/Tim22/Tim23/peroxisomal protein PMP24	AT4G26670;AT5G55510	TIM22-2;TIM22-3	Mitochondrial import inner membrane translocase subunit TIM22-2 [Source:UniProtKB/Swiss-Prot;Acc:Q94EH2];Mitochondrial import inner membrane translocase subunit TIM22-3 [Source:UniProtKB/Swiss-Prot;Acc:Q6NKU9]	OS12G0514900	*	Mitochondrial import inner membrane translocase subunit Tim17/Tim22/Tim23 family protein, putative, expressed; Os12g0514900 protein; cDNA clone:J033076H08, full insert sequence [Source:UniProtKB/TrEMBL;Acc:Q2QPW9]
Zm00001eb004100	0	0	0	0	1	11304260	11306250	-	1991	protein_coding	*	*	*	*	*	*	*	*	*
Zm00001eb004110	0	0	0	0	1	11304278	11306258	+	1981	protein_coding	Uncharacterized protein [Source:UniProtKB/TrEMBL;Acc:C4JC09]	IPR004738;IPR005828;IPR020846	Phosphate permease;General substrate transporter;Major facilitator superfamily domain	*	*	*	OS03G0150800	PTH1-2	Inorganic phosphate transporter 1-2 [Source:UniProtKB/Swiss-Prot;Acc:Q8GSD9]
Zm00001eb004120	3.94366	3.38561	4.67891	8.47536	1	11327287	11334068	-	2986	protein_coding	Appr-1-p processing enzyme family protein [Source:UniProtKB/TrEMBL;Acc:B6U851]	IPR002589;IPR001251	Appr-1-p processing;CRAL-TRIO domain	AT1G69340	*	appr-1-p processing enzyme family protein [Source:TAIR;Acc:AT1G69340]	OS03G0151100	*	Os03g0151100 protein [Source:UniProtKB/TrEMBL;Acc:Q0DV43]
Zm00001eb004130	0	0.148117	0	0	1	11387155	11387466	+	312	protein_coding	*	*	*	*	*	*	OS03G0151400	*	Zinc finger, C2H2 type family protein, expressed [Source:UniProtKB/TrEMBL;Acc:Q10RP4]
Zm00001eb004140	0	0.0178979	0.222768	0.032872	1	11388592	11390370	-	1291	protein_coding	Uncharacterized protein [Source:UniProtKB/TrEMBL;Acc:B4FIL7]	IPR000182;IPR016181	GNAT domain;Acyl-CoA N-acyltransferase	AT2G39020;AT2G39030	;NATA1	Probable acetyltransferase NATA1-like [Source:UniProtKB/Swiss-Prot;Acc:Q9ZV06];L-ornithine N5-acetyltransferase NATA1 [Source:UniProtKB/Swiss-Prot;Acc:Q9ZV05]	OS03G0151600	*	Os03g0151600 protein [Source:UniProtKB/TrEMBL;Acc:Q0DV39]
Zm00001eb004150	0	0	0	0.0289559	1	11388644	11389116	-	473	protein_coding	*	*	*	*	*	*	*	*	*
Zm00001eb004160	3.25844	4.74605	6.08462	2.34191	1	11479203	11485535	+	3581	protein_coding	transducin family protein / WD-40 repeat family protein [Source:Projected from Arabidopsis thaliana (AT3G21540) TAIR;Acc:AT3G21540]	IPR001680;IPR007148;IPR015943;IPR017986;IPR019775;IPR020472	WD40 repeat;Small-subunit processome, Utp12;WD40/YVTN repeat-like-containing domain;WD40-repeat-containing domain;WD40 repeat, conserved site;G-protein beta WD-40 repeat	AT3G21540	*	transducin family protein / WD-40 repeat family protein [Source:TAIR;Acc:AT3G21540]	OS03G0151700	*	Os03g0151700 protein; Phage head-tail adaptor family protein, expressed; cDNA clone:J033032N04, full insert sequence [Source:UniProtKB/TrEMBL;Acc:Q10RP1]
Zm00001eb004170	61.0692	62.0424	70.7703	53.5914	1	11486189	11491069	-	3225	protein_coding	*	IPR004201;IPR003960;IPR003959;IPR003593;IPR003338;IPR009010;IPR027417;IPR029067	CDC48, domain 2;ATPase, AAA-type, conserved site;ATPase, AAA-type, core;AAA+ ATPase domain;CDC48, N-terminal subdomain;Aspartate decarboxylase-like domain;P-loop containing nucleoside triphosphate hydrolase;CDC48 domain 2-like	AT3G09840;AT3G53230;AT5G03340	CDC48A;CDC48D;CDC48E	Cell division control protein 48 homolog A [Source:UniProtKB/Swiss-Prot;Acc:P54609];Cell division control protein 48 homolog D [Source:UniProtKB/Swiss-Prot;Acc:Q9SCN8];Cell division control protein 48 homolog E [Source:UniProtKB/Swiss-Prot;Acc:Q9LZF6]	OS03G0151800	*	Cell division cycle protein 48, putative, expressed; Os03g0151800 protein; cDNA clone:J013001D04, full insert sequence; cDNA clone:J013082G14, full insert sequence; cDNA clone:J013093N05, full insert sequence; cDNA clone:J013112O07, full insert sequence [Source:UniProtKB/TrEMBL;Acc:Q10RP0]
Zm00001eb004180	14.3373	9.74389	10.1397	6.98868	1	11559724	11562557	-	2834	protein_coding	Metal ion binding protein [Source:UniProtKB/TrEMBL;Acc:B6TWN1]	IPR006121	Heavy metal-associated domain, HMA	AT5G60800;AT2G28090;AT5G03380;AT2G36950	*	Heavy metal transport/detoxification superfamily protein [Source:TAIR;Acc:AT5G60800];Heavy metal transport/detoxification superfamily protein [Source:TAIR;Acc:AT2G28090];Heavy metal transport/detoxification superfamily protein [Source:TAIR;Acc:AT5G03380];Heavy metal transport/detoxification superfamily protein [Source:TAIR;Acc:AT2G36950]	OS03G0152000	*	Heavy metal-associated domain containing protein, expressed; Os03g0152000 protein [Source:UniProtKB/TrEMBL;Acc:Q10RN8]
Zm00001eb004190	4.34728	2.30511	4.51424	3.7934	1	11566533	11573834	+	1650	protein_coding	Transcription factor Dp-1 [Source:UniProtKB/TrEMBL;Acc:B6TKJ8]	IPR003316;IPR011991;IPR014889;IPR015648	Transcription factor E2F/dimerisation partner (TDP);Winged helix-turn-helix transcription repressor DNA-binding domain;Transcription factor DP, C-terminal;Transcription factor DP	AT5G03415	DPB	Transcription factor-like protein DPB [Source:UniProtKB/Swiss-Prot;Acc:Q9FNY2]	OS03G0152100	*	*
Zm00001eb004200	47.6928	51.934	55.7645	40.2949	1	11611294	11613230	+	1861	protein_coding	*	IPR002016;IPR000823;IPR010255;IPR019794	Haem peroxidase, plant/fungal/bacterial;Plant peroxidase;Haem peroxidase;Peroxidase, active site	*	*	*	OS03G0152300	*	Class III peroxidase 36; Os03g0152300 protein; Peroxidase family protein, expressed; cDNA clone:J023075H05, full insert sequence [Source:UniProtKB/TrEMBL;Acc:Q5U1Q7]
Zm00001eb004210	0	0.140536	0.36989	0.0751588	1	11615310	11620571	-	2202	protein_coding	Uncharacterized protein [Source:UniProtKB/TrEMBL;Acc:B4FDF0]	IPR000873;IPR025110;IPR020845	AMP-dependent synthetase/ligase;Domain of unknown function DUF4009;AMP-binding, conserved site	AT4G05160	4CLL7	4-coumarate--CoA ligase-like 7 [Source:UniProtKB/Swiss-Prot;Acc:Q9M0X9]	OS03G0152400	4CLL1	4-coumarate--CoA ligase-like 1 [Source:UniProtKB/Swiss-Prot;Acc:Q0DV32]
Zm00001eb004220	0	0	0	0	1	11664918	11673254	+	537	protein_coding	*	*	*	*	*	*	*	*	*
Zm00001eb004230	0	0	0	0	1	11678348	11693101	+	609	protein_coding	*	IPR001976;IPR012677;IPR012678;	Ribosomal protein S24e;Nucleotide-binding, alpha-beta plait;Ribosomal protein L23/L15e core domain;	AT5G28060;AT3G04920	RPS24B;RPS24A	40S ribosomal protein S24-2 [Source:UniProtKB/Swiss-Prot;Acc:Q8LC83];40S ribosomal protein S24-1 [Source:UniProtKB/Swiss-Prot;Acc:Q9SS17]	*	*	*
Zm00001eb004240	4.92665	5.04058	5.44022	2.44582	1	11776626	11783053	+	1936	protein_coding	*	IPR020103	Pseudouridine synthase, catalytic domain	AT2G39140;AT3G43340	SVR1;	pseudouridine synthase family protein [Source:TAIR;Acc:AT2G39140];Pseudouridine synthase family protein [Source:TAIR;Acc:AT3G43340]	OS03G0152700	*	Os03g0152700 protein; RNA pseudouridylate synthase family protein, expressed [Source:UniProtKB/TrEMBL;Acc:Q10RN1]
Zm00001eb004250	7.18134	6.81991	6.61006	3.51837	1	11847885	11880702	+	4355	protein_coding	*	IPR011989;IPR016024	Armadillo-like helical;Armadillo-type fold	AT3G54870	MRH2	Armadillo/beta-catenin repeat family protein / kinesin motor family protein [Source:TAIR;Acc:AT3G54870]	OS03G0152900	*	Armadillo repeat-containing kinesin-like protein 1 [Source:UniProtKB/Swiss-Prot;Acc:Q0DV28]
Zm00001eb004260	0	0	0	0	1	11938116	11939457	+	1244	protein_coding	*	IPR002963;IPR007112;IPR007117;IPR007118;IPR009009	;Expansin/pollen allergen, DPBB domain;Expansin, cellulose-binding-like domain;Expansin/Lol pI;Barwin-related endoglucanase	AT1G20190	EXPA11	Expansin-A11 [Source:UniProtKB/Swiss-Prot;Acc:Q9LNU3]	OS03G0155300	EXPA12	Expansin-A12 [Source:UniProtKB/Swiss-Prot;Acc:Q7G6Z2]
Zm00001eb004270	0.190022	0.244604	0.278818	0.0727229	1	11968873	11970247	+	1130	misc_non_coding	*	*	*	*	*	*	*	*	*
Zm00001eb004280	0	0	0	0	1	11969617	11970074	-	458	protein_coding	*	IPR002963;IPR007112;IPR007117;IPR007118;IPR009009	;Expansin/pollen allergen, DPBB domain;Expansin, cellulose-binding-like domain;Expansin/Lol pI;Barwin-related endoglucanase	AT1G20190	EXPA11	Expansin-A11 [Source:UniProtKB/Swiss-Prot;Acc:Q9LNU3]	OS03G0155700	EXPA15	Expansin-A15 [Source:UniProtKB/Swiss-Prot;Acc:Q4PR50]
Zm00001eb004290	32.7793	47.0909	42.3294	24.8371	1	11999339	12034402	+	2396	protein_coding	*	IPR006630;IPR011991	RNA-binding protein Lupus La;Winged helix-turn-helix transcription repressor DNA-binding domain	*	*	*	OS03G0156500	*	La domain containing protein, expressed; Os03g0156500 protein; Putative uncharacterized protein OSJNBa0011L14.12 [Source:UniProtKB/TrEMBL;Acc:Q8LMP9]
Zm00001eb004300	0.369263	0	0	0	1	12034631	12035191	-	475	protein_coding	*	IPR006121	Heavy metal-associated domain, HMA	AT4G35060;AT5G66110;AT4G38580	HIPP25;HIPP27;HIPP26	Heavy metal transport/detoxification superfamily protein [Source:TAIR;Acc:AT4G35060];Heavy metal transport/detoxification superfamily protein [Source:TAIR;Acc:AT5G66110];Heavy metal-associated isoprenylated plant protein 26 [Source:UniProtKB/Swiss-Prot;Acc:Q9SZN7]	OS03G0156600	*	Heavy metal-associated domain containing protein, expressed; Os03g0156600 protein; Putative atfp6-like protein; cDNA clone:001-119-G06, full insert sequence [Source:UniProtKB/TrEMBL;Acc:Q8LMQ0]
Zm00001eb004310	47.511	43.3486	46.0701	47.3686	1	12036472	12042381	-	1579	protein_coding	Uncharacterized protein [Source:UniProtKB/TrEMBL;Acc:C0PJA9]	*	*	AT2G16800;AT4G35080	*	high-affinity nickel-transport family protein [Source:TAIR;Acc:AT2G16800];high-affinity nickel-transport family protein [Source:TAIR;Acc:AT4G35080]	OS03G0156700	*	High-affinity nickel-transport family protein, putative, expressed; Os03g0156700 protein; Putative uncharacterized protein OSJNBa0011L14.10; Uncharacterized protein [Source:UniProtKB/TrEMBL;Acc:Q8LMQ1]
Zm00001eb004320	26.8288	22.9844	20.5364	15.0786	1	12066478	12071483	+	2200	protein_coding	*	*	*	*	*	*	*	*	*
Zm00001eb004330	0.061791	0.368128	0.246189	0.431209	1	12068592	12069495	-	904	protein_coding	Cell number regulator 13 [Source:UniProtKB/Swiss-Prot;Acc:B6SJQ0]	IPR006461;	Uncharacterised protein family Cys-rich;	AT4G35920;AT2G17780	MCA1;MCA2	Protein MID1-COMPLEMENTING ACTIVITY 1 [Source:UniProtKB/Swiss-Prot;Acc:Q8L7E9];Protein MID1-COMPLEMENTING ACTIVITY 2 [Source:UniProtKB/Swiss-Prot;Acc:Q3EBY6]	OS03G0157300	*	Mid1-complementing activity 1; Os03g0157300 protein [Source:UniProtKB/TrEMBL;Acc:Q10RJ5]
Zm00001eb004340	3.16193	4.0953	2.31004	5.0881	1	12071464	12078408	-	5331	protein_coding	Uncharacterized protein [Source:UniProtKB/TrEMBL;Acc:B4FIT8]	IPR003593;IPR003439;IPR013525;IPR017871;IPR027417	AAA+ ATPase domain;ABC transporter-like;ABC-2 type transporter;ABC transporter, conserved site;P-loop containing nucleoside triphosphate hydrolase	AT3G52310;AT5G06530	ABCG27;ABCG22	ABC-2 type transporter family protein [Source:TAIR;Acc:AT3G52310];ABC transporter G family member 22 [Source:UniProtKB/Swiss-Prot;Acc:Q93YS4]	OS03G0157400	*	ABC transporter family protein, putative, expressed; Os03g0157400 protein [Source:UniProtKB/TrEMBL;Acc:Q10RJ4]
Zm00001eb004350	0	0	0	0	1	12077020	12077608	+	589	protein_coding	*	*	*	*	*	*	*	*	*
Zm00001eb004360	0	0	0	0.0212506	1	12181024	12182613	+	708	protein_coding	*	IPR002480;IPR015797;	DAHP synthetase, class II;NUDIX hydrolase domain-like;	AT1G22410;AT4G33510;AT4G39980	;DHS2;DHS1	Class-II DAHP synthetase family protein [Source:TAIR;Acc:AT1G22410];Phospho-2-dehydro-3-deoxyheptonate aldolase 2, chloroplastic [Source:UniProtKB/Swiss-Prot;Acc:Q00218];Phospho-2-dehydro-3-deoxyheptonate aldolase 1, chloroplastic [Source:UniProtKB/Swiss-Prot;Acc:P29976]	*	*	*
Zm00001eb004370	3.20394	3.78868	1.85753	2.5477	1	12184201	12192434	+	4435	protein_coding	Uncharacterized protein [Source:UniProtKB/TrEMBL;Acc:C4IYF9]	IPR002121;IPR010997;IPR002562;IPR012337	HRDC domain;;3'-5' exonuclease domain;Ribonuclease H-like domain	AT5G35910;AT1G54440	*	Polynucleotidyl transferase, ribonuclease H fold protein with HRDC domain [Source:TAIR;Acc:AT5G35910];Polynucleotidyl transferase, ribonuclease H fold protein with HRDC domain [Source:TAIR;Acc:AT1G54440]	OS03G0157800	*	3'-5' exonuclease family protein, expressed; Os03g0157800 protein; cDNA clone:J013104L22, full insert sequence [Source:UniProtKB/TrEMBL;Acc:Q10RJ0]
Zm00001eb004380	0	0	0	0	1	12225833	12228039	-	2207	protein_coding	*	*	*	*	*	*	*	*	*
Zm00001eb004390	0	0	0	0	1	12225905	12227916	+	2012	protein_coding	Uncharacterized protein [Source:UniProtKB/TrEMBL;Acc:B4FRI1]	IPR000192;IPR015421;IPR015422;IPR015424;IPR020578;IPR022278	Aminotransferase, class V/Cysteine desulfurase;Pyridoxal phosphate-dependent transferase, major region, subdomain 1;Pyridoxal phosphate-dependent transferase, major region, subdomain 2;Pyridoxal phosphate-dependent transferase;Aminotransferase class-V pyridoxal-phosphate binding site;Phosphoserine aminotransferase	AT2G17630;AT4G35630	PSAT2;PSAT1	Phosphoserine aminotransferase 2, chloroplastic [Source:UniProtKB/Swiss-Prot;Acc:Q9SHP0];Phosphoserine aminotransferase 1, chloroplastic [Source:UniProtKB/Swiss-Prot;Acc:Q96255]	OS03G0157900	*	Phosphoserine aminotransferase [Source:UniProtKB/TrEMBL;Acc:Q8LMR0]
Zm00001eb004400	12.0961	12.078	11.7513	10.7646	1	12231188	12236708	+	2817	protein_coding	P-loop containing nucleoside triphosphate hydrolases superfamily protein [Source:Projected from Arabidopsis thaliana (AT3G53110) TAIR;Acc:AT3G53110]	IPR001650;IPR011545;IPR014001;IPR014014;IPR027417	Helicase, C-terminal;DNA/RNA helicase, DEAD/DEAH box type, N-terminal;Helicase, superfamily 1/2, ATP-binding domain;RNA helicase, DEAD-box type, Q motif;P-loop containing nucleoside triphosphate hydrolase	AT3G53110	RH38	DEAD-box ATP-dependent RNA helicase 38 [Source:UniProtKB/Swiss-Prot;Acc:Q93ZG7]	OS03G0158200	*	DEAD-box ATP-dependent RNA helicase 38 [Source:UniProtKB/Swiss-Prot;Acc:Q10RI7]
Zm00001eb004410	0.0814002	0.159959	0.446259	0.230512	1	12235692	12237894	-	1938	protein_coding	Uncharacterized protein [Source:UniProtKB/TrEMBL;Acc:B4FJP7]	IPR011013;IPR014718	Galactose mutarotase-like domain;Glycoside hydrolase-type carbohydrate-binding, subgroup	AT1G64770	PNSB2	Photosynthetic NDH subunit of subcomplex B 2, chloroplastic [Source:UniProtKB/Swiss-Prot;Acc:Q94AQ8]	OS03G0158300	*	Expressed protein; Os03g0158300 protein; cDNA clone:J013073D03, full insert sequence [Source:UniProtKB/TrEMBL;Acc:Q10RI6]
Zm00001eb004420	1.84965	2.30813	2.94473	2.06099	1	12250196	12255463	-	3384	protein_coding	Uncharacterized protein [Source:UniProtKB/TrEMBL;Acc:C0PHH0]	IPR007275	YTH domain	AT3G03950;AT1G55500;AT5G61020;AT3G13460	ECT1;ECT4;ECT3;ECT2	evolutionarily conserved C-terminal region 1 [Source:TAIR;Acc:AT3G03950];evolutionarily conserved C-terminal region 4 [Source:TAIR;Acc:AT1G55500];evolutionarily conserved C-terminal region 3 [Source:TAIR;Acc:AT5G61020];evolutionarily conserved C-terminal region 2 [Source:TAIR;Acc:AT3G13460]	OS03G0158500	*	Os03g0158500 protein; YT521-B-like family protein, expressed [Source:UniProtKB/TrEMBL;Acc:Q10RI4]
Zm00001eb004430	11.9288	12.2126	10.4616	6.83697	1	12259826	12270517	-	3910	protein_coding	Subtilisin-like serine endopeptidase family protein [Source:Projected from Arabidopsis thaliana (AT4G26330) TAIR;Acc:AT4G26330]	;IPR000209;IPR010259;IPR015500;IPR023828	;Peptidase S8/S53 domain;Proteinase inhibitor I9;Peptidase S8, subtilisin-related;Peptidase S8, subtilisin, Ser-active site	AT4G26330	UNE17	Subtilisin-like serine endopeptidase family protein [Source:TAIR;Acc:AT4G26330]	OS03G0158700	*	Os03g0158700 protein [Source:UniProtKB/TrEMBL;Acc:Q0DV00]
Zm00001eb004440	103.02	82.9635	76.4814	24.9068	1	12269760	12274137	+	2923	protein_coding	Uncharacterized protein [Source:UniProtKB/TrEMBL;Acc:B4FGQ3]	IPR001245;IPR000719;IPR008271;IPR011009;IPR013320;IPR017441	Serine-threonine/tyrosine-protein kinase catalytic domain;Protein kinase, catalytic domain;Serine/threonine-protein kinase, active site;Protein kinase-like domain;Concanavalin A-like lectin/glucanase, subgroup;Protein kinase, ATP binding site	AT5G56460	*	Probable receptor-like protein kinase At5g56460 [Source:UniProtKB/Swiss-Prot;Acc:Q9FM85]	OS03G0159100	*	Os03g0159100 protein; Protein kinase APK1B, chloroplast, putative, expressed; cDNA clone:J013030N19, full insert sequence [Source:UniProtKB/TrEMBL;Acc:Q10RH3]
Zm00001eb004450	0	0	0	0	1	12295517	12296916	+	1400	protein_coding	*	IPR006458	Ovate protein family, C-terminal	AT4G14860;AT2G32100;AT1G05420	OFP11;OFP16;OFP12	Transcription repressor OFP11 [Source:UniProtKB/Swiss-Prot;Acc:O23341];Transcription repressor OFP16 [Source:UniProtKB/Swiss-Prot;Acc:Q9SKY9];Transcription repressor OFP12 [Source:UniProtKB/Swiss-Prot;Acc:F4I8R6]	OS03G0159400	*	Os03g0159400 protein; Uncharacterized plant-specific domain TIGR01568 family protein, expressed; cDNA clone:002-144-E12, full insert sequence [Source:UniProtKB/TrEMBL;Acc:Q10RH0]
Zm00001eb004460	0	0	0	0	1	12295693	12296799	-	1107	protein_coding	*	*	*	*	*	*	*	*	*
Zm00001eb004470	0	0	0.0444265	0.0332373	1	12338113	12339599	-	1358	protein_coding	Rab28 protein [Source:UniProtKB/TrEMBL;Acc:Q41850]	IPR007011	Seed maturation protein	AT5G53270;AT1G03120;AT3G22500;AT3G22490;AT5G53260;AT5G27980	;ATRAB28;ATECP31	Seed maturation protein [Source:TAIR;Acc:AT5G53270];responsive to abscisic acid 28 [Source:TAIR;Acc:AT1G03120];Seed maturation protein [Source:TAIR;Acc:AT3G22500];Seed maturation protein [Source:TAIR;Acc:AT3G22490];Seed maturation protein [Source:TAIR;Acc:AT5G53260];Seed maturation protein [Source:TAIR;Acc:AT5G27980]	OS03G0159600	*	Os03g0159600 protein; Putative abscisic acid-induced protein; Seed maturation protein, expressed; cDNA clone:002-115-B06, full insert sequence [Source:UniProtKB/TrEMBL;Acc:Q8H8B0]
Zm00001eb004480	4.43892	4.27446	2.74754	2.61331	1	12339919	12341874	+	1780	protein_coding	Putative uncharacterized protein [Source:UniProtKB/TrEMBL;Acc:B6TZL1]	IPR002885	Pentatricopeptide repeat	*	*	*	OS03G0159700	*	Expressed protein; Os03g0159700 protein; Putative uncharacterized protein OJ1134F05.20; cDNA clone:001-117-F01, full insert sequence [Source:UniProtKB/TrEMBL;Acc:Q8H8A9]
Zm00001eb004490	0.561922	0.658461	0.372062	1.28112	1	12343656	12345162	-	1507	protein_coding	Uncharacterized protein [Source:UniProtKB/TrEMBL;Acc:B4G1T6]	*	*	AT4G14830;AT3G22530	HSP1;	unknown protein; BEST Arabidopsis thaliana protein match is: unknown protein (TAIR:AT3G22530.1); Has 77 Blast hits to 77 proteins in 12 species: Archae - 0; Bacteria - 0; Metazoa - 0; Fungi - 0; Plants - 77; Viruses - 0; Other Eukaryotes - 0 (source /.../ BLink). [Source:TAIR;Acc:AT4G14830];unknown protein; FUNCTIONS IN: molecular_function unknown; INVOLVED IN: biological_process unknown; LOCATED…	OS03G0159900	*	Expressed protein; cDNA clone:J013001B14, full insert sequence [Source:UniProtKB/TrEMBL;Acc:Q10RG6]
Zm00001eb004500	0.617297	0.766405	2.39353	6.93637	1	12398256	12406197	+	3728	protein_coding	*	IPR001245;IPR000719;IPR011009;IPR017441	Serine-threonine/tyrosine-protein kinase catalytic domain;Protein kinase, catalytic domain;Protein kinase-like domain;Protein kinase, ATP binding site	AT1G08720	EDR1	Serine/threonine-protein kinase EDR1 [Source:UniProtKB/Swiss-Prot;Acc:Q9FPR3]	OS03G0160100	*	EDR1, putative, expressed; Os03g0160100 protein [Source:UniProtKB/TrEMBL;Acc:Q10RG4]
Zm00001eb004510	0.519651	1.17091	0.658988	0.745174	1	12406625	12427547	+	1296	protein_coding	*	*	*	*	*	*	*	*	*
Zm00001eb004520	0	0.0939187	0.135692	0.0557888	1	12428108	12428598	+	491	misc_non_coding	*	*	*	*	*	*	*	*	*
Zm00001eb004530	0	0.0785924	0	0	1	12428363	12428656	-	294	protein_coding	Putative uncharacterized protein [Source:UniProtKB/TrEMBL;Acc:B6SJC3]	IPR012876	Protein of unknown function DUF1677, plant	*	*	*	OS03G0160300	*	Expressed protein; Os03g0160300 protein [Source:UniProtKB/TrEMBL;Acc:Q10RG2]
Zm00001eb004540	0.960562	0.429856	1.44624	0.147943	1	12434130	12438763	-	4373	protein_coding	*	IPR026127;IPR027417	Probable RNA helicase SDE3;P-loop containing nucleoside triphosphate hydrolase	AT1G05460	SDE3	Probable RNA helicase SDE3 [Source:UniProtKB/Swiss-Prot;Acc:Q8GYD9]	OS03G0160400	*	Os03g0160400 protein; RNA helicase SDE3, putative, expressed [Source:UniProtKB/TrEMBL;Acc:Q10RG1]
Zm00001eb004550	0.0354323	0.0109322	0.0621872	0.542943	1	12441876	12448043	-	3153	protein_coding	Uncharacterized protein [Source:UniProtKB/TrEMBL;Acc:B4FTI7]	IPR002645;IPR001902;IPR011547;IPR030311;IPR018045	STAS domain;Sulphate anion transporter;Sulphate transporter;Sulfate transporter 3.1/3.2;Sulphate anion transporter, conserved site	AT4G02700;AT3G51895	SULTR3;2;SULTR3;1	Sulfate transporter 3.2 [Source:UniProtKB/Swiss-Prot;Acc:O04289];Sulfate transporter 3.1 [Source:UniProtKB/Swiss-Prot;Acc:Q9SV13]	OS03G0161200	*	Os03g0161200 protein; Sulfate transporter 3.1, putative, expressed; cDNA clone:J013093F02, full insert sequence [Source:UniProtKB/TrEMBL;Acc:Q10RF5]
Zm00001eb004560	0.437212	0.471595	0.440131	0.210638	1	12516663	12520623	-	3961	protein_coding	*	IPR024937	Domain X	AT5G46920	*	Intron maturase, type II family protein [Source:TAIR;Acc:AT5G46920]	OS10G0567500	*	Intron maturase, type II family protein, putative, expressed; Os10g0567500 protein; Putative uncharacterized protein OSJNBa0057L21.15 [Source:UniProtKB/TrEMBL;Acc:Q7XC02]
Zm00001eb004570	0.848317	0.509889	0.91568	1.13256	1	12524456	12527892	-	2007	protein_coding	*	IPR013320;IPR000980	Concanavalin A-like lectin/glucanase, subgroup;SH2 domain	AT1G78540;AT1G17040	SHB;SHA	SH2 domain protein B [Source:TAIR;Acc:AT1G78540];SH2 domain protein A [Source:TAIR;Acc:AT1G17040]	OS10G0567300	*	Os10g0567300 protein [Source:UniProtKB/TrEMBL;Acc:Q0IVJ6]
Zm00001eb004580	0	0	0.0175362	0	1	12524456	12525674	+	1219	misc_non_coding	*	*	*	*	*	*	*	*	*
Zm00001eb004590	11.6789	6.61291	7.01651	6.76187	1	12528020	12535668	-	2670	protein_coding	*	*	*	*	*	*	*	*	*
Zm00001eb004600	0	0	0	0	1	12553686	12555464	+	351	protein_coding	*	IPR003676;IPR011598;IPR031066	Auxin responsive SAUR protein;Myc-type, basic helix-loop-helix (bHLH) domain;Basic helix-loop-helix (bHLH) transcription factors ALC-like, plant	AT1G75580;AT4G36110;AT4G38860;AT2G18010;AT2G21220;AT4G34760;AT2G16580;AT1G19830	*	SAUR-like auxin-responsive protein family [Source:TAIR;Acc:AT1G75580];SAUR-like auxin-responsive protein family [Source:TAIR;Acc:AT4G36110];SAUR-like auxin-responsive protein family [Source:TAIR;Acc:AT4G38860];SAUR-like auxin-responsive protein family [Source:TAIR;Acc:AT2G18010];SAUR-like auxin-responsive protein family [Source:TAIR;Acc:AT2G21220];SAUR-like auxin-responsive protein family [Source…	OS06G0137400	*	Putative auxin-induced protein TGSAUR22 [Source:UniProtKB/TrEMBL;Acc:Q5VPH5]
Zm00001eb004610	0	0	0	0	1	12569227	12569669	+	350	protein_coding	*	*	*	*	*	*	*	*	*
Zm00001eb004620	0	0	0	0	1	12571269	12571635	-	367	misc_non_coding	*	*	*	*	*	*	*	*	*
Zm00001eb004630	0.0984716	0	0	0.134143	1	12571270	12577450	+	1444	protein_coding	Putative uncharacterized protein [Source:UniProtKB/TrEMBL;Acc:B6SJM5]	;IPR000742	;Epidermal growth factor-like domain	*	*	*	OS03G0161500	*	Expressed protein; Os03g0161500 protein; cDNA clone:006-209-C11, full insert sequence [Source:UniProtKB/TrEMBL;Acc:Q10RE8]
Zm00001eb004640	0.0330408	0	0	0	1	12582061	12582653	-	593	protein_coding	*	*	*	*	*	*	*	*	*
Zm00001eb004650	0	0.0310609	0	0.0371169	1	12588668	12589162	-	369	protein_coding	Uncharacterized protein [Source:UniProtKB/TrEMBL;Acc:B4G1R7]	*	*	AT4G14723;AT3G22820	EPFL4;EPFL5	EPIDERMAL PATTERNING FACTOR-like protein 4 [Source:UniProtKB/Swiss-Prot;Acc:Q2V3I3];EPIDERMAL PATTERNING FACTOR-like protein 5 [Source:UniProtKB/Swiss-Prot;Acc:Q9LUH9]	OS03G0161600	*	Allergen, putative, expressed; Os03g0161600 protein; cDNA clone:002-133-B06, full insert sequence [Source:UniProtKB/TrEMBL;Acc:Q10RE6]
Zm00001eb004660	244.857	203.922	159.75	163.6	1	12616876	12620960	+	1857	protein_coding	Uncharacterized protein [Source:UniProtKB/TrEMBL;Acc:B4FIQ9]	IPR004313;IPR011051;IPR014710;IPR027496	Acireductone dioxygenase ARD family;RmlC-like cupin domain;RmlC-like jelly roll fold;1,2-dihydroxy-3-keto-5-methylthiopentene dioxygenase, eukaryotes	AT4G14716;AT2G26400;AT4G14710	ARD2;ARD1;ARD3	1,2-dihydroxy-3-keto-5-methylthiopentene dioxygenase 2 [Source:UniProtKB/Swiss-Prot;Acc:Q8GXE2];1,2-dihydroxy-3-keto-5-methylthiopentene dioxygenase 1 [Source:UniProtKB/Swiss-Prot;Acc:O48707];1,2-dihydroxy-3-keto-5-methylthiopentene dioxygenase 3 [Source:UniProtKB/Swiss-Prot;Acc:Q8W108]	OS03G0161800	ARD2	1,2-dihydroxy-3-keto-5-methylthiopentene dioxygenase 2 [Source:UniProtKB/Swiss-Prot;Acc:Q10RE5]
Zm00001eb004670	0.0308554	0.11727	0.135013	0	1	12621329	12624469	+	2540	protein_coding	Uncharacterized protein [Source:UniProtKB/TrEMBL;Acc:B8A239]	IPR000232;IPR011991;IPR027709;IPR027725	Heat shock factor (HSF)-type, DNA-binding;Winged helix-turn-helix transcription repressor DNA-binding domain;Heat shock transcription factor, plant;Heat shock transcription factor family	*	*	*	*	*	*
Zm00001eb004680	0.0313477	0.0944746	0.262741	0.0224711	1	12622829	12624047	-	1219	misc_non_coding	*	*	*	*	*	*	*	*	*
Zm00001eb004690	0	0	0	0	1	12649573	12650470	+	345	protein_coding	*	*	*	*	*	*	*	*	*
Zm00001eb004700	2.05714	1.68618	0.795497	0.7848	1	12676074	12676651	+	578	misc_non_coding	*	*	*	*	*	*	*	*	*
Zm00001eb004710	0.093659	0.0168453	0.12569	0	1	12753456	12759000	+	2040	protein_coding	*	IPR000960;IPR020946	Flavin monooxygenase FMO;Flavin monooxygenase-like	*	*	*	OS03G0162000	*	Flavin-binding monooxygenase-like family protein, expressed; Flavin-containing monooxygenase YUCCA; Os03g0162000 protein; cDNA clone:J023118H21, full insert sequence [Source:UniProtKB/TrEMBL;Acc:Q10RE2]
Zm00001eb004720	0	0	0	0	1	12918149	12919161	-	1013	protein_coding	Histone H2A [Source:UniProtKB/TrEMBL;Acc:B4FXB2]	IPR002119;IPR007125;IPR009072	Histone H2A;Histone core;	AT3G54560;AT4G13570;AT2G38810	H2AV;HTA4;HTA8	Histone H2A variant 1 [Source:UniProtKB/Swiss-Prot;Acc:O23628];Histone H2A.8 [Source:UniProtKB/Swiss-Prot;Acc:Q9T0H7];Probable histone H2A variant 2 [Source:UniProtKB/Swiss-Prot;Acc:Q9SII0]	OS03G0162200	*	Probable histone H2A variant 1 [Source:UniProtKB/Swiss-Prot;Acc:Q8H7Y8]
Zm00001eb004730	0	0	0	0	1	12918242	12919138	+	800	protein_coding	*	*	*	*	*	*	*	*	*
Zm00001eb004740	0.00958296	0	0.0325972	0.0232302	1	12946795	12948737	-	1943	protein_coding	*	*	*	*	*	*	*	*	*
Zm00001eb004750	0	0	0	0.0411752	1	12947027	12948959	+	1827	protein_coding	Plant-specific domain TIGR01615 family protein [Source:UniProtKB/TrEMBL;Acc:B6TU09]	IPR006502	Protein of unknown function DUF506, plant	AT3G22970;AT4G14620;AT2G38820;AT3G54550	*	Protein of unknown function (DUF506) [Source:TAIR;Acc:AT3G22970];Protein of unknown function (DUF506) [Source:TAIR;Acc:AT4G14620];Protein of unknown function (DUF506) [Source:TAIR;Acc:AT2G38820];Protein of unknown function (DUF506) [Source:TAIR;Acc:AT3G54550]	OS03G0162500	*	Os03g0162500 protein; Putative uncharacterized protein OJ1607A12.9; Uncharacterized plant-specific domain TIGR01615 family protein, expressed; cDNA clone:J013000K11, full insert sequence [Source:UniProtKB/TrEMBL;Acc:Q8H7Y9]
Zm00001eb004760	0	0.13009	0.16853	0.00723219	1	13031568	13034810	+	1673	protein_coding	*	IPR012392;IPR013601;IPR013747;IPR016039	Very-long-chain 3-ketoacyl-CoA synthase;FAE1/Type III polyketide synthase-like protein;3-Oxoacyl-[acyl-carrier-protein (ACP)] synthase III C-terminal;	AT5G43760;AT1G04220	KCS19;KCS17	3-ketoacyl-CoA synthase 19 [Source:UniProtKB/Swiss-Prot;Acc:Q9FG87];3-ketoacyl-CoA synthase 17 [Source:UniProtKB/Swiss-Prot;Acc:Q5XEP9]	OS03G0162800	*	Os03g0162800 protein [Source:UniProtKB/TrEMBL;Acc:Q0DUX1]
Zm00001eb004770	0.907379	0.426965	0.641475	0.900144	1	13037019	13041323	+	3801	protein_coding	Tetratricopeptide repeat (TPR)-like superfamily protein [Source:Projected from Arabidopsis thaliana (AT3G23020) TAIR;Acc:AT3G23020]	IPR002885;IPR011990	Pentatricopeptide repeat;Tetratricopeptide-like helical	AT3G23020	*	Pentatricopeptide repeat-containing protein At3g23020 [Source:UniProtKB/Swiss-Prot;Acc:Q9LS88]	OS03G0162900	*	Os03g0162900 protein; Pentatricopeptide, putative, expressed [Source:UniProtKB/TrEMBL;Acc:Q10RD7]
Zm00001eb004780	4.77932	3.62369	3.33225	7.09307	1	13056661	13070870	+	4378	protein_coding	*	IPR010420;IPR016040	CASTOR/POLLUX/SYM8 ion channels;NAD(P)-binding domain	AT5G43745;AT5G02940	*	Putative ion channel POLLUX-like 2 [Source:UniProtKB/Swiss-Prot;Acc:Q940Y9];Putative ion channel POLLUX-like 1 [Source:UniProtKB/Swiss-Prot;Acc:Q8VZM7]	OS03G0163100	*	Expressed protein; Os03g0163100 protein [Source:UniProtKB/TrEMBL;Acc:Q10RD6]
Zm00001eb004790	1.46926	1.67948	3.87435	7.06654	1	13071925	13078304	+	2685	protein_coding	glutathione reductase [Source:Projected from Arabidopsis thaliana (AT3G54660) TAIR;Acc:AT3G54660]	IPR004099;IPR016156;IPR023753;IPR006324;IPR012999	Pyridine nucleotide-disulphide oxidoreductase, dimerisation;FAD/NAD-linked reductase, dimerisation;Pyridine nucleotide-disulphide oxidoreductase, FAD/NAD(P)-binding domain;Glutathione-disulphide reductase;Pyridine nucleotide-disulphide oxidoreductase, class I, active site	AT3G54660	EMB2360	Glutathione reductase, chloroplastic [Source:UniProtKB/Swiss-Prot;Acc:P42770]	OS03G0163300	*	Glutathione reductase, chloroplast, putative, expressed; Os03g0163300 protein; Putative glutathione reductase; Putative glutathione reductase (NADPH); cDNA clone:J033128J11, full insert sequence [Source:UniProtKB/TrEMBL;Acc:Q8S5T1]
Zm00001eb004800	0	0	0	0	1	13164776	13165131	+	270	protein_coding	*	*	*	*	*	*	*	*	*
Zm00001eb004810	0	0	0	0	1	13165905	13167504	+	465	protein_coding	*	*	*	*	*	*	*	*	*
Zm00001eb004820	0	0	0	0	1	13231822	13232274	+	453	protein_coding	*	IPR002119;IPR007125;IPR009072	Histone H2A;Histone core;	AT3G54560;AT4G13570;AT2G38810	H2AV;HTA4;HTA8	Histone H2A variant 1 [Source:UniProtKB/Swiss-Prot;Acc:O23628];Histone H2A.8 [Source:UniProtKB/Swiss-Prot;Acc:Q9T0H7];Probable histone H2A variant 2 [Source:UniProtKB/Swiss-Prot;Acc:Q9SII0]	OS03G0743400	*	Probable histone H2A variant 3 [Source:UniProtKB/Swiss-Prot;Acc:Q84MP7]
Zm00001eb004830	0	0	0	0	1	13262357	13262578	+	222	protein_coding	*	*	*	*	*	*	*	*	*
Zm00001eb004840	0	0	0	0	1	13266011	13274434	-	342	protein_coding	*	*	*	*	*	*	*	*	*
Zm00001eb004850	0	0	0	0	1	13283172	13283498	+	327	protein_coding	*	*	*	*	*	*	*	*	*
Zm00001eb004860	0	0	0	0	1	13300096	13315554	-	675	protein_coding	*	*	*	*	*	*	*	*	*
Zm00001eb004870	0	0	0	0	1	13333378	13334209	+	586	misc_non_coding	*	*	*	*	*	*	*	*	*
Zm00001eb004880	0	0	0	0	1	13335301	13335522	+	222	protein_coding	*	*	*	*	*	*	*	*	*
Zm00001eb004890	0	0	0	0.0910464	1	13373447	13374709	+	661	protein_coding	*	*	*	*	*	*	*	*	*
Zm00001eb004900	0.145632	0	0	0	1	13375816	13377671	+	276	protein_coding	*	*	*	*	*	*	*	*	*
Zm00001eb004910	0	0	0	0	1	13422988	13423484	+	497	misc_non_coding	*	*	*	*	*	*	*	*	*
Zm00001eb004920	0	0	0	0	1	13426038	13427959	+	362	protein_coding	*	*	*	*	*	*	*	*	*
Zm00001eb004930	0	0	0	0	1	13465819	13468942	-	511	misc_non_coding	*	*	*	*	*	*	*	*	*
Zm00001eb004940	20.4053	22.2775	20.3875	20.4595	1	13470997	13486090	+	2532	protein_coding	Uncharacterized protein [Source:UniProtKB/TrEMBL;Acc:B4FL96]	IPR006671;IPR013763;IPR015429;	Cyclin, N-terminal;;Cyclin C/H/T/L	AT4G19600;AT5G45190	CYCT1-4;CYCT1-5	Cyclin-T1-4 [Source:UniProtKB/Swiss-Prot;Acc:Q8GYM6];Cyclin-T1-5 [Source:UniProtKB/Swiss-Prot;Acc:Q9FKE6]	OS12G0485400	CYCT1-1	Cyclin-T1-4 [Source:UniProtKB/Swiss-Prot;Acc:Q2QQS5]
Zm00001eb004950	0	0	0	0.293161	1	13487303	13494955	-	1437	protein_coding	*	IPR006073;IPR027417;IPR031167	GTP binding domain;P-loop containing nucleoside triphosphate hydrolase;OBG-type guanine nucleotide-binding (G) domain	*	*	*	*	*	*
Zm00001eb004960	1.54585	1.97529	1.3346	1.25527	1	13561560	13567782	-	1293	protein_coding	*	*	*	*	*	*	*	*	*
Zm00001eb004970	0	0	0	0	1	13569962	13570189	+	228	protein_coding	*	*	*	*	*	*	*	*	*
Zm00001eb004980	0	0	0	0	1	13622780	13623022	-	243	protein_coding	*	*	*	*	*	*	*	*	*
Zm00001eb004990	7.41121	4.76385	7.74789	6.79898	1	13653568	13657347	+	2607	protein_coding	pfkB-like carbohydrate kinase family protein [Source:Projected from Arabidopsis thaliana (AT1G06730) TAIR;Acc:AT1G06730]	IPR029056;IPR011611	;Carbohydrate kinase PfkB	AT1G06730	*	pfkB-like carbohydrate kinase family protein [Source:TAIR;Acc:AT1G06730]	OS03G0164700	*	Os03g0164700 protein; PfkB-type carbohydrate kinase family protein, putative, expressed; Putative sugar kinase [Source:UniProtKB/TrEMBL;Acc:Q8S5U3]
Zm00001eb005000	0.496605	0.895153	0.444371	0.891107	1	13703133	13709126	+	5124	protein_coding	Tetratricopeptide repeat (TPR)-like superfamily protein [Source:Projected from Arabidopsis thaliana (AT5G01110) TAIR;Acc:AT5G01110]	IPR002885;IPR011990	Pentatricopeptide repeat;Tetratricopeptide-like helical	AT5G01110	*	Pentatricopeptide repeat-containing protein At5g01110 [Source:UniProtKB/Swiss-Prot;Acc:Q9LFC5]	OS03G0165100	*	Putative indole-3-acetate beta-glucosyltransferase; Rf1 protein, mitochondrial, putative [Source:UniProtKB/TrEMBL;Acc:Q8S5U6]
Zm00001eb005010	0.384484	0.809457	1.04347	1.08756	1	13710040	13722219	+	4302	protein_coding	topoisomerase 3alpha [Source:Projected from Arabidopsis thaliana (AT5G63920) TAIR;Acc:AT5G63920]	IPR003601;IPR000380;IPR006171;IPR013497;IPR013824;IPR013825;IPR023405;IPR003602;IPR001878;IPR010666;IPR013498;IPR013826;IPR023406	DNA topoisomerase, type IA, domain 2;DNA topoisomerase, type IA;Toprim domain;DNA topoisomerase, type IA, central;DNA topoisomerase, type IA, central region, subdomain 1;DNA topoisomerase, type IA, central region, subdomain 2;DNA topoisomerase, type IA, core domain;DNA topoisomerase, type IA, DNA-binding;Zinc finger, CCHC-type;Zinc finger, GRF-type;DNA topoisomerase, type IA, zn finger;DNA topois…	AT5G63920	TOP3A	DNA topoisomerase 3-alpha [Source:UniProtKB/Swiss-Prot;Acc:Q9LVP1]	OS03G0165000	*	DNA topoisomerase [Source:UniProtKB/TrEMBL;Acc:C7J0A2]
Zm00001eb005020	0	0	0	0	1	13757941	13762067	-	3715	protein_coding	Uncharacterized protein [Source:UniProtKB/TrEMBL;Acc:C4J2M2]	IPR001356;IPR006563;IPR008422;IPR009057	;Homeobox KN domain	AT1G75410;AT1G19700	BLH3;BLH10	BEL1-like homeodomain protein 3 [Source:UniProtKB/Swiss-Prot;Acc:Q9FWS9];BEL1-like homeodomain protein 10 [Source:UniProtKB/Swiss-Prot;Acc:Q9FXG8]	OS03G0165300	*	Associated with HOX family protein, expressed; Os03g0165300 protein; cDNA clone:J013131E13, full insert sequence [Source:UniProtKB/TrEMBL;Acc:Q10RB5]
Zm00001eb005030	1.48617	1.37901	0.532883	0.650686	1	13799902	13806468	-	3704	protein_coding	Beta-galactosidase [Source:UniProtKB/TrEMBL;Acc:C0P7X9]	IPR001944;IPR000922;IPR008979;IPR013781;IPR017853;IPR019801;IPR031330	Glycoside hydrolase, family 35;D-galactoside/L-rhamnose binding SUEL lectin domain;Galactose-binding domain-like;Glycoside hydrolase, catalytic domain;Glycoside hydrolase, superfamily;Glycoside hydrolase, family 35, conserved site;Glycoside hydrolase 35, catalytic domain	AT4G36360;AT1G45130	BGAL3;BGAL5	Beta-galactosidase 3 [Source:UniProtKB/Swiss-Prot;Acc:Q9SCV9];Beta-galactosidase 5 [Source:UniProtKB/Swiss-Prot;Acc:Q9MAJ7]	OS03G0165400	*	Beta-galactosidase 5 [Source:UniProtKB/Swiss-Prot;Acc:Q10RB4]
Zm00001eb005040	0.0234505	0.0145505	0	0	1	13805363	13806156	+	794	protein_coding	*	*	*	*	*	*	*	*	*
Zm00001eb005050	0	0	0	0	1	13859962	13860665	+	704	misc_non_coding	*	*	*	*	*	*	*	*	*
Zm00001eb005060	0.566292	0.139131	0.299395	0.0737091	1	13860927	13863417	+	1319	protein_coding	Uncharacterized protein [Source:UniProtKB/TrEMBL;Acc:B4FI60]	IPR003382	*	AT1G48605;AT3G18030	HAL3B;HAL3A	Probable phosphopantothenoylcysteine decarboxylase [Source:UniProtKB/Swiss-Prot;Acc:P94063];Phosphopantothenoylcysteine decarboxylase [Source:UniProtKB/Swiss-Prot;Acc:Q9SWE5]	OS06G0199500	HAL3	Phosphopantothenoylcysteine decarboxylase [Source:UniProtKB/Swiss-Prot;Acc:Q69K55]
Zm00001eb005070	3.89585	4.60586	6.96576	4.48201	1	13907417	13925487	-	5694	protein_coding	Uncharacterized protein [Source:UniProtKB/TrEMBL;Acc:B4FZF6]	IPR006865;IPR006866;IPR007087;IPR001394;IPR028889	Domain of unknown function DUF629;Domain of unknown function DUF627, N-terminal;Zinc finger, C2H2;Peptidase C19, ubiquitin carboxyl-terminal hydrolase 2;Ubiquitin carboxyl-terminal hydrolase-like domain	AT1G65160;AT2G34220;AT2G34230;AT1G52450;AT3G47890;AT1G65200;AT1G65170;AT1G52430;AT1G65130;AT5G61940;AT5G02660;AT2G27630;AT3G47910;AT5G51530;AT1G65140;AT1G65110;AT1G65120;AT5G61950;AT2G34240;AT2G27650	;MEE20	Ubiquitin carboxyl-terminal hydrolase family protein [Source:TAIR;Acc:AT1G65160];Protein with domains of unknown function (DUF627 and DUF629) [Source:TAIR;Acc:AT2G34220];Protein with domains of unknown function (DUF627 and DUF629) [Source:TAIR;Acc:AT2G34230];Ubiquitin carboxyl-terminal hydrolase-related protein [Source:TAIR;Acc:AT1G52450];Ubiquitin carboxyl-terminal hydrolase-related protein [Sou…	OS03G0165600	*	Os03g0165600 protein [Source:UniProtKB/TrEMBL;Acc:Q0DUV5]
Zm00001eb005080	0.0267484	0	0.0145915	0	1	13975956	13978702	+	1465	protein_coding	*	IPR001388;IPR010908;IPR011012	;Longin domain;Longin-like domain	AT3G24890	ATVAMP728	vesicle-associated membrane protein 728 [Source:TAIR;Acc:AT3G24890]	OS03G0165800	*	Os03g0165800 protein; Vesicle-associated membrane protein 724, putative, expressed; cDNA clone:J023008N15, full insert sequence [Source:UniProtKB/TrEMBL;Acc:Q10RB1]
Zm00001eb005090	0	0	0	0	1	14021893	14022315	+	423	misc_non_coding	*	*	*	*	*	*	*	*	*
Zm00001eb005100	2.34974	6.21505	6.09242	6.92838	1	14102501	14104598	-	1698	protein_coding	Pollenless3 [Source:UniProtKB/TrEMBL;Acc:B6TYK3]	IPR001440;IPR011990	Tetratricopeptide TPR-1;Tetratricopeptide-like helical	AT1G04770;AT5G48850	;SDI1	Protein SULFUR DEFICIENCY-INDUCED 2 [Source:UniProtKB/Swiss-Prot;Acc:Q8L730];Protein SULFUR DEFICIENCY-INDUCED 1 [Source:UniProtKB/Swiss-Prot;Acc:Q8GXU5]	OS03G0165900	*	Os03g0165900 protein; TPR Domain containing protein, expressed; cDNA clone:J033084J17, full insert sequence [Source:UniProtKB/TrEMBL;Acc:Q10RB0]
Zm00001eb005110	0	0	0	0	1	14142524	14145101	-	1824	protein_coding	*	IPR002123;IPR023214	Phospholipid/glycerol acyltransferase;HAD-like domain	*	*	*	OS03G0166600	*	Glycerol-3-phosphate acyltransferase 8, putative; Os03g0166600 protein [Source:UniProtKB/TrEMBL;Acc:Q10RA1]
Zm00001eb005120	2.39462	1.6298	1.60176	1.64408	1	14202708	14206737	+	402	protein_coding	*	*	*	*	*	*	*	*	*
Zm00001eb005130	0.0462258	0.223359	0.423929	0.074365	1	14214354	14215690	+	1337	protein_coding	CCR4-NOT transcription complex subunit 6 [Source:UniProtKB/TrEMBL;Acc:B6SJQ2]	IPR005135	Endonuclease/exonuclease/phosphatase	AT3G58560;AT3G58580	CCR4-1;CCR4-2	Carbon catabolite repressor protein 4 homolog 1 [Source:UniProtKB/Swiss-Prot;Acc:Q8W0Z9];Carbon catabolite repressor protein 4 homolog 2 [Source:UniProtKB/Swiss-Prot;Acc:Q9M2F8]	OS03G0166800	*	Endonuclease/Exonuclease/phosphatase family protein, expressed; Os03g0166800 protein [Source:UniProtKB/TrEMBL;Acc:Q10R99]
Zm00001eb005140	5.23637	3.82654	6.56161	5.05706	1	14216431	14217782	+	546	protein_coding	40S ribosomal protein S28 [Source:UniProtKB/Swiss-Prot;Acc:P46302]	IPR000289;IPR012340;IPR028626	Ribosomal protein S28e;Nucleic acid-binding, OB-fold;Ribosomal protein S28e conserved site	AT3G10090;AT5G64140;AT5G03850	RPS28A;RPS28C	40S ribosomal protein S28-1 [Source:UniProtKB/Swiss-Prot;Acc:Q9SR73];40S ribosomal protein S28-2 [Source:UniProtKB/Swiss-Prot;Acc:P34789]	OS10G0411700	*	Os03g0167100 protein; Os10g0411700 protein [Source:UniProtKB/TrEMBL;Acc:Q0IXR7]
Zm00001eb005150	0	0	0	0	1	14219460	14220262	+	675	protein_coding	*	*	*	*	*	*	*	*	*
Zm00001eb005160	0	0	0	0	1	14220309	14220650	+	342	protein_coding	*	*	*	*	*	*	*	*	*
Zm00001eb005170	0.0888258	0.0173922	0.0629187	0.0114153	1	14224678	14228697	-	2636	protein_coding	*	*	*	*	*	*	*	*	*
Zm00001eb005180	0	0	0	0	1	14225095	14226349	+	1255	protein_coding	*	*	*	AT3G13600;AT3G58480	*	calmodulin-binding family protein [Source:TAIR;Acc:AT3G13600];calmodulin-binding family protein [Source:TAIR;Acc:AT3G58480]	OS03G0167200	*	Calmodulin-binding family protein, putative, expressed; Os03g0167200 protein; cDNA clone:J013073I08, full insert sequence [Source:UniProtKB/TrEMBL;Acc:Q10R95]
Zm00001eb005190	0.180297	0.103351	0.245817	1.5425	1	14256183	14260010	+	1675	protein_coding	Protein of unknown function (DUF620) [Source:Projected from Arabidopsis thaliana (AT5G06610) TAIR;Acc:AT5G06610]	IPR006873;	Protein of unknown function DUF620;	AT5G06610	*	Protein of unknown function (DUF620) [Source:TAIR;Acc:AT5G06610]	OS03G0167400	*	Os03g0167400 protein [Source:UniProtKB/TrEMBL;Acc:Q0DUU3]
Zm00001eb005200	0	0	0	0	1	14342856	14343428	+	573	protein_coding	CLAVATA3/ESR (CLE)-related protein 2-B ESR2Bp [Source:UniProtKB/Swiss-Prot;Acc:O24618]	*	*	*	*	*	*	*	*
Zm00001eb005210	0.0883094	0.154398	0.154533	0.024032	1	14480449	14500094	+	1633	protein_coding	*	IPR008889	*	*	*	*	OS05G0390800;OS01G0808900	*	Putative uncharacterized protein OJ1057_G07.4 [Source:UniProtKB/TrEMBL;Acc:Q75KH8];Os01g0808900 protein; Putative uncharacterized protein P0468B07.12 [Source:UniProtKB/TrEMBL;Acc:Q8S202]
Zm00001eb005220	9.65993	13.244	12.7916	12.1441	1	14501292	14506675	-	1318	protein_coding	*	IPR004843;IPR006186;IPR029052	Metallophosphoesterase domain;Serine/threonine-specific protein phosphatase/bis(5-nucleosyl)-tetraphosphatase;Metallo-dependent phosphatase-like	*	*	*	OS03G0167700	*	Serine/threonine-protein phosphatase [Source:UniProtKB/TrEMBL;Acc:Q10R90]
Zm00001eb005230	5.10171	4.40746	3.28306	1.6046	1	14506989	14511079	+	2969	protein_coding	Kelch motif family protein [Source:UniProtKB/TrEMBL;Acc:B6SS62]	IPR006652;IPR015915;IPR001810;IPR015916	Kelch repeat type 1;Kelch-type beta propeller;F-box domain, cyclin-like;Galactose oxidase, beta-propeller	AT1G55270	*	F-box/kelch-repeat protein At1g55270 [Source:UniProtKB/Swiss-Prot;Acc:Q93W93]	OS03G0167800	*	Kelch motif family protein, expressed; Os03g0167800 protein; cDNA clone:J023093H18, full insert sequence; cDNA clone:J023112E08, full insert sequence [Source:UniProtKB/TrEMBL;Acc:Q10R89]
Zm00001eb005240	0.49132	0.570676	0.400202	0.322211	1	14545882	14546975	+	483	protein_coding	*	*	*	*	*	*	*	*	*
Zm00001eb005250	2.2812	0.409605	0.0952895	0.040518	1	14547169	14548604	-	1346	protein_coding	Embryonic protein DC-8 [Source:UniProtKB/TrEMBL;Acc:B6TK66]	*	*	AT2G18340;AT4G36600	*	late embryogenesis abundant domain-containing protein / LEA domain-containing protein [Source:TAIR;Acc:AT2G18340];Late embryogenesis abundant (LEA) protein [Source:TAIR;Acc:AT4G36600]	OS03G0168100	*	Late embryogenesis abundant protein, expressed; Os03g0168100 protein; Putative embryo-specific protein; cDNA clone:J033036H02, full insert sequence [Source:UniProtKB/TrEMBL;Acc:Q8S7U3]
Zm00001eb005260	17.1213	13.1815	10.1309	2.83215	1	14550912	14551617	+	706	protein_coding	*	IPR018971	Protein of unknown function DUF1997	AT5G39520;AT5G39530	*	Protein of unknown function (DUF1997) [Source:TAIR;Acc:AT5G39520];Protein of unknown function (DUF1997) [Source:TAIR;Acc:AT5G39530]	OS03G0168300	*	Expressed protein; Os03g0168300 protein; cDNA clone:J023037E14, full insert sequence [Source:UniProtKB/TrEMBL;Acc:Q10R85]
Zm00001eb005270	3.24208	3.12008	2.45563	8.02799	1	14560618	14568341	+	2268	protein_coding	*	*	*	*	*	*	*	*	*
Zm00001eb005280	0.193916	0.112247	0.18979	0.0309471	1	14582664	14590878	+	5616	protein_coding	*	IPR002885	Pentatricopeptide repeat	AT5G15280	*	Pentatricopeptide repeat-containing protein At5g15280 [Source:UniProtKB/Swiss-Prot;Acc:Q9LXF4]	OS03G0168400	*	Putative uncharacterized protein [Source:UniProtKB/TrEMBL;Acc:B9FBJ3]
Zm00001eb005290	0	0.268629	0	0	1	14595569	14596906	-	384	protein_coding	*	*	*	*	*	*	*	*	*
Zm00001eb005300	0.134105	0.226244	0	0.0282942	1	14597068	14599588	-	2127	protein_coding	cytochrome P450, family 704, subfamily B, polypeptide 1 [Source:Projected from Arabidopsis thaliana (AT1G69500) TAIR;Acc:AT1G69500]	IPR002401;IPR001128	Cytochrome P450, E-class, group I;Cytochrome P450	AT1G69500	CYP704B1	Cytochrome P450 704B1 [Source:UniProtKB/Swiss-Prot;Acc:Q9C788]	OS03G0168600	*	Cytochrome P450 family protein, expressed; Putative plant cytochrome P-450 protein [Source:UniProtKB/TrEMBL;Acc:Q8S7V0]
Zm00001eb005310	0	0	0.0564634	0.0859909	1	14599846	14601982	-	2137	protein_coding	SET domain protein 35 [Source:Projected from Arabidopsis thaliana (AT1G26760) TAIR;Acc:AT1G26760]	IPR001214;IPR011990	SET domain;Tetratricopeptide-like helical	AT1G26760	ATXR1	SET domain protein 35 [Source:TAIR;Acc:AT1G26760]	OS03G0168700	*	Os03g0168700 protein; Putative uncharacterized protein OSJNBa0091P11.26; TPR Domain containing protein [Source:UniProtKB/TrEMBL;Acc:Q8S7V1]
Zm00001eb005320	18.2558	13.1771	12.188	15.0673	1	14649028	14651956	+	862	protein_coding	Ribosomal protein L32 containing protein; Uncharacterized protein [Source:UniProtKB/TrEMBL;Acc:B4FS67]	IPR002677;IPR011332	Ribosomal protein L32p;Ribosomal protein, zinc-binding domain	AT1G69485;AT1G26740	*	Ribosomal L32p protein family [Source:TAIR;Acc:AT1G69485];Ribosomal L32p protein family [Source:TAIR;Acc:AT1G26740]	OS03G0168900	*	Os03g0168900 protein; Putative uncharacterized protein OSJNBa0091P11.11; Ribosomal protein L32 containing protein, expressed; cDNA clone:J033106A15, full insert sequence [Source:UniProtKB/TrEMBL;Acc:Q8S7V4]
Zm00001eb005330	8.40603	7.14345	8.06275	9.12352	1	14726437	14741570	+	2303	protein_coding	Ribulose-phosphate 3-epimerase [Source:UniProtKB/TrEMBL;Acc:B4FRQ1]	IPR000056;IPR011060;IPR013785	Ribulose-phosphate 3-epimerase-like;Ribulose-phosphate binding barrel;Aldolase-type TIM barrel	AT5G61410	RPE	D-ribulose-5-phosphate-3-epimerase [Source:TAIR;Acc:AT5G61410]	OS03G0169100	RPE	Ribulose-phosphate 3-epimerase, chloroplastic [Source:UniProtKB/Swiss-Prot;Acc:Q9ZTP5]
Zm00001eb005340	5.92388	3.75932	3.73715	2.89714	1	14776735	14786219	-	2572	protein_coding	*	IPR019378;IPR024709	GDP-fucose protein O-fucosyltransferase;O-fucosyltransferase, plant	AT2G03280;AT1G14020	*	O-fucosyltransferase family protein [Source:TAIR;Acc:AT2G03280];O-fucosyltransferase family protein [Source:TAIR;Acc:AT1G14020]	OS03G0169000	*	Axi 1 protein, putative, expressed; Putative auxin independent growth-related protein [Source:UniProtKB/TrEMBL;Acc:Q8S7V6]
Zm00001eb005350	0.244566	0.402055	0.152309	0.379435	1	14884076	14885899	+	1824	protein_coding	*	IPR002885;IPR011990	Pentatricopeptide repeat;Tetratricopeptide-like helical	*	*	*	OS03G0169300	*	Os03g0169300 protein; Pentatricopeptide, putative; Putative pentatricopeptide repeat containing protein; cDNA, clone: J090081F08, full insert sequence [Source:UniProtKB/TrEMBL;Acc:Q8S7V8]
Zm00001eb005360	1.45255	0.89092	0.610297	0.875647	1	14907361	14909218	-	1666	protein_coding	*	IPR005484	Ribosomal protein L18/L5	AT1G14205	*	Ribosomal L18p/L5e family protein [Source:TAIR;Acc:AT1G14205]	OS03G0169400;OS09G0439050	*	50S ribosomal protein L18, chloroplast, putative, expressed; Os03g0169400 protein; Putative ribosomal protein [Source:UniProtKB/TrEMBL;Acc:Q8S7V9];
Zm00001eb005370	4.36213	6.68421	6.60768	5.07769	1	14908325	14914051	+	3598	protein_coding	FUNCTIONS IN: molecular_function unknown; INVOLVED IN: biological_process unknown; LOCATED IN: cellular_component unknown; EXPRESSED IN: 24 plant structures; EXPRESSED DURING: 15 growth stages; CONTAINS InterPro DOMAIN/s: COG4 transport (InterPro:IP /.../7), Pentatricopeptide repeat (InterPro:IPR002885); BEST Arabidopsis thaliana protein match is: Pentatricopeptide repeat (PPR) superfamily protei…	IPR013167	Conserved oligomeric Golgi complex, subunit 4	AT4G01400	COG4	Pentatricopeptide repeat-containing protein At4g01400, mitochondrial [Source:UniProtKB/Swiss-Prot;Acc:Q8LDU5]	OS02G0456000	*	Os02g0456000 protein; Pentatricopeptide (PPR) repeat-containing protein-like [Source:UniProtKB/TrEMBL;Acc:Q6K3A8]
Zm00001eb005380	14.1898	10.601	8.26186	10.0785	1	14955076	14957921	+	1960	protein_coding	Uncharacterized protein [Source:UniProtKB/TrEMBL;Acc:B4FDH4]	IPR003851	Zinc finger, Dof-type	AT1G26790;AT1G69570	DOF1.3;CDF5	Dof-type zinc finger DNA-binding family protein [Source:TAIR;Acc:AT1G26790];Cyclic dof factor 5 [Source:UniProtKB/Swiss-Prot;Acc:Q9SEZ3]	OS03G0169600	*	Dof domain, zinc finger family protein, expressed; Os03g0169600 protein; Putative H-protein promoter binding factor-2a; Putative zinc finger DNA-binding protein; cDNA clone:001-035-D05, full insert sequence; cDNA clone:006-303-F03, full insert sequence [Source:UniProtKB/TrEMBL;Acc:Q8S7W1]
Zm00001eb005390	6.65461	3.02647	4.24562	4.75214	1	14962698	14967358	-	778	protein_coding	HNH endonuclease [Source:Projected from Arabidopsis thaliana (AT3G47490) TAIR;Acc:AT3G47490]	;IPR003615;IPR002711	;HNH nuclease;HNH endonuclease	AT3G47490	*	HNH endonuclease [Source:TAIR;Acc:AT3G47490]	OS03G0169800	*	HNH endonuclease domain-containing protein, putative, expressed; Os03g0169800 protein; Putative endonuclease; cDNA clone:J013136C11, full insert sequence [Source:UniProtKB/TrEMBL;Acc:Q8S7W2]
Zm00001eb005400	10.4487	9.40888	10.698	10.1939	1	15015527	15020786	-	2001	protein_coding	Uncharacterized protein [Source:UniProtKB/TrEMBL;Acc:B4FE94]	IPR000537;IPR006369;IPR016315	UbiA prenyltransferase family;Protohaem IX farnesyltransferase;Protohaem IX farnesyltransferase, mitochondria	AT2G44520	COX10	Protoheme IX farnesyltransferase, mitochondrial [Source:UniProtKB/Swiss-Prot;Acc:O64886]	OS01G0527700	*	cytochrome c oxidase 10 [Source:Projected from Arabidopsis thaliana (AT2G44520) TAIR;Acc:AT2G44520]
Zm00001eb005410	0	0	0	0	1	15024939	15025247	-	309	protein_coding	*	*	*	*	*	*	*	*	*
Zm00001eb005420	9.15663	6.51682	3.98746	6.18001	1	15051704	15057169	-	1864	protein_coding	Putative uncharacterized protein [Source:UniProtKB/TrEMBL;Acc:B6TZC9]	IPR027417;;IPR003959;IPR003593	P-loop containing nucleoside triphosphate hydrolase;;ATPase, AAA-type, core;AAA+ ATPase domain	AT1G33290	*	P-loop containing nucleoside triphosphate hydrolases superfamily protein [Source:TAIR;Acc:AT1G33290]	OS12G0209000	*	Expressed protein [Source:UniProtKB/TrEMBL;Acc:Q2QW43]
Zm00001eb005430	0.137632	0.103902	0.164038	0.21891	1	15070098	15073238	-	1439	protein_coding	Putative uncharacterized protein [Source:UniProtKB/TrEMBL;Acc:B6SLH7]	IPR008700	Pathogenic type III effector avirulence factor Avr cleavage site	AT5G09960;AT5G64850	*	FUNCTIONS IN: molecular_function unknown; INVOLVED IN: biological_process unknown; LOCATED IN: plasma membrane; EXPRESSED IN: 22 plant structures; EXPRESSED DURING: 13 growth stages; CONTAINS InterPro DOMAIN/s: RPM1-interacting protein 4, defence re /.../ (InterPro:IPR008700); BEST Arabidopsis thaliana protein match is: unknown protein (TAIR:AT5G64850.1); Has 30201 Blast hits to 17322 proteins in…	OS03G0169900	*	Os03g0169900 protein [Source:UniProtKB/TrEMBL;Acc:Q0DUS0]
Zm00001eb005440	0	0.103314	0	0	1	15088250	15091064	-	1665	protein_coding	Homeobox-leucine zipper protein HAT7 [Source:UniProtKB/TrEMBL;Acc:B6TNC5]	;IPR003106;IPR001356;IPR000047;IPR009057;IPR017970	;Leucine zipper, homeobox-associated;Helix-turn-helix motif;Homeobox, conserved site	AT1G69780;AT1G26960	ATHB-13;ATHB-23	Homeobox-leucine zipper protein ATHB-13 [Source:UniProtKB/Swiss-Prot;Acc:Q8LC03];Homeobox-leucine zipper protein ATHB-23 [Source:UniProtKB/Swiss-Prot;Acc:Q8LFD3]	*	*	*
Zm00001eb005450	0	0	0	0.11142	1	15194903	15196258	+	1356	protein_coding	Uncharacterized protein [Source:UniProtKB/TrEMBL;Acc:C4J1U6]	IPR002109;IPR012336	;Thioredoxin-like fold	AT5G39865;AT3G28850	*	Uncharacterized protein At5g39865 [Source:UniProtKB/Swiss-Prot;Acc:Q9FLE8];Uncharacterized protein At3g28850 [Source:UniProtKB/Swiss-Prot;Acc:Q9LH89]	OS03G0170800	*	Glutaredoxin family protein; Putative uncharacterized protein OSJNBa0091P11.17 [Source:UniProtKB/TrEMBL;Acc:Q8S7X1]
Zm00001eb005460	0	0.0429734	0.0314356	0.760742	1	15196463	15201827	-	2399	protein_coding	Uncharacterized protein [Source:UniProtKB/TrEMBL;Acc:C4J5U5]	IPR005989;IPR020846	Sucrose/H+ symporter, plant;Major facilitator superfamily domain	AT2G02860	SUC3	Sucrose transport protein SUC3 [Source:UniProtKB/Swiss-Prot;Acc:O80605]	OS03G0170900	SUT1	Sucrose transport protein SUT1 [Source:UniProtKB/Swiss-Prot;Acc:Q10R54]
Zm00001eb005470	0.0487393	0	0	0	1	15211125	15216957	-	402	protein_coding	*	*	*	*	*	*	*	*	*
Zm00001eb005480	0.397412	0.0787731	0.284972	0.0470658	1	15230164	15230867	-	291	protein_coding	*	*	*	*	*	*	*	*	*
Zm00001eb005490	0.358938	0.766728	0.369988	0.0702367	1	15231932	15232962	-	975	protein_coding	Putative uncharacterized protein [Source:UniProtKB/TrEMBL;Acc:B6U024]	*	*	*	*	*	*	*	*
Zm00001eb005500	0	0	0	0	1	15260865	15261631	-	362	protein_coding	*	IPR011598	Myc-type, basic helix-loop-helix (bHLH) domain	AT5G39860;AT3G28857;AT3G47710;AT1G74500;AT5G15160;AT1G26945	PRE1;PRE5;PRE4;PRE3;PRE2;PRE6	Transcription factor PRE1 [Source:UniProtKB/Swiss-Prot;Acc:Q9FLE9];Transcription factor PRE5 [Source:UniProtKB/Swiss-Prot;Acc:Q9LJX1];Transcription factor PRE4 [Source:UniProtKB/Swiss-Prot;Acc:F4JCN9];Transcription factor PRE3 [Source:UniProtKB/Swiss-Prot;Acc:Q9CA64];Transcription factor PRE2 [Source:UniProtKB/Swiss-Prot;Acc:Q9LXG5];Transcription factor PRE6 [Source:UniProtKB/Swiss-Prot;Acc:Q8GW3…	OS03G0171300	ILI6	Transcription factor ILI6 [Source:UniProtKB/Swiss-Prot;Acc:Q0DUR2]
Zm00001eb005510	0.166209	0.165993	0.0866827	0.043234	1	15269328	15276898	-	348	protein_coding	*	*	*	*	*	*	*	*	*
Zm00001eb005520	0	0	0	0	1	15286297	15286606	-	310	misc_non_coding	*	*	*	*	*	*	*	*	*
Zm00001eb005530	24.2168	22.8823	27.3027	70.2989	1	15295152	15298222	+	3066	protein_coding	Kelch motif family protein [Source:UniProtKB/TrEMBL;Acc:B6T5K9]	IPR006652;IPR015916	Kelch repeat type 1;Galactose oxidase, beta-propeller	AT1G26930;AT2G02870;AT1G14330;AT1G74510	;SKIP11	F-box/kelch-repeat protein At1g26930 [Source:UniProtKB/Swiss-Prot;Acc:Q84M94];F-box/kelch-repeat protein SKIP11 [Source:UniProtKB/Swiss-Prot;Acc:Q8L736];Galactose oxidase/kelch repeat superfamily protein [Source:TAIR;Acc:AT1G14330];F-box/kelch-repeat protein At1g74510 [Source:UniProtKB/Swiss-Prot;Acc:Q9CA63]	OS03G0171600	*	Kelch repeat-containing F-box family protein, putative, expressed; Os03g0171600 protein; cDNA clone:006-303-E07, full insert sequence; cDNA clone:J023139I09, full insert sequence [Source:UniProtKB/TrEMBL;Acc:Q10R48]
Zm00001eb005540	0	0	0	0	1	15395543	15396037	+	261	protein_coding	DNA binding protein [Source:UniProtKB/TrEMBL;Acc:B6THX0]	IPR011598	Myc-type, basic helix-loop-helix (bHLH) domain	AT5G39860;AT3G28857;AT3G47710;AT1G74500;AT5G15160;AT1G26945	PRE1;PRE5;PRE4;PRE3;PRE2;PRE6	Transcription factor PRE1 [Source:UniProtKB/Swiss-Prot;Acc:Q9FLE9];Transcription factor PRE5 [Source:UniProtKB/Swiss-Prot;Acc:Q9LJX1];Transcription factor PRE4 [Source:UniProtKB/Swiss-Prot;Acc:F4JCN9];Transcription factor PRE3 [Source:UniProtKB/Swiss-Prot;Acc:Q9CA64];Transcription factor PRE2 [Source:UniProtKB/Swiss-Prot;Acc:Q9LXG5];Transcription factor PRE6 [Source:UniProtKB/Swiss-Prot;Acc:Q8GW3…	OS03G0171700	ILI3	Transcription factor ILI3 [Source:UniProtKB/Swiss-Prot;Acc:Q10R47]
Zm00001eb005550	22.2831	16.3929	13.3348	19.9514	1	15477535	15480709	+	1995	protein_coding	alanine:glyoxylate aminotransferase 2 [Source:Projected from Arabidopsis thaliana (AT4G39660) TAIR;Acc:AT4G39660]	IPR005814;IPR015421;IPR015422;IPR015424	Aminotransferase class-III;Pyridoxal phosphate-dependent transferase, major region, subdomain 1;Pyridoxal phosphate-dependent transferase, major region, subdomain 2;Pyridoxal phosphate-dependent transferase	AT4G39660	AGT2	Alanine--glyoxylate aminotransferase 2 homolog 1, mitochondrial [Source:UniProtKB/Swiss-Prot;Acc:Q940M2]	OS03G0171900	*	Alanine-glyoxylate aminotransferase 2, mitochondrial, putative, expressed; Os03g0171900 protein; cDNA clone:006-206-E11, full insert sequence [Source:UniProtKB/TrEMBL;Acc:Q10R45]
Zm00001eb005560	13.2481	10.3533	12.1853	8.02313	1	15563886	15568021	-	1895	protein_coding	Calcium-binding protein 39 [Source:UniProtKB/TrEMBL;Acc:B6U5L1]	IPR011989;IPR013878;IPR016024	Armadillo-like helical;Mo25-like;Armadillo-type fold	AT4G17270;AT2G03410;AT5G47540	*	Putative MO25-like protein At4g17270 [Source:UniProtKB/Swiss-Prot;Acc:Q9M0M4];MO25-like protein At2g03410 [Source:UniProtKB/Swiss-Prot;Acc:Q9ZQ77];Putative MO25-like protein At5g47540 [Source:UniProtKB/Swiss-Prot;Acc:Q9FGK3]	OS03G0172200	*	Calcium-binding protein 39, putative, expressed; Os03g0172200 protein; cDNA clone:J023008H01, full insert sequence [Source:UniProtKB/TrEMBL;Acc:Q10R42]
Zm00001eb005570	0	0	0	0.0813722	1	15579313	15581664	-	2271	protein_coding	*	IPR002290;IPR000719;IPR008271;IPR011009;IPR013320;IPR017441	Serine/threonine- / dual specificity protein kinase, catalytic domain;Protein kinase, catalytic domain;Serine/threonine-protein kinase, active site;Protein kinase-like domain;Concanavalin A-like lectin/glucanase, subgroup;Protein kinase, ATP binding site	*	*	*	OS11G0294800;OS07G0141100	*	Expressed protein; Os11g0294800 protein [Source:UniProtKB/TrEMBL;Acc:Q53MG7];Os07g0141100 protein; Receptor-like kinase TAK33-like protein; cDNA clone:002-101-G11, full insert sequence [Source:UniProtKB/TrEMBL;Acc:Q7XIP7]
Zm00001eb005580	4.77111	2.68907	3.98148	16.2394	1	15587447	15588152	-	706	protein_coding	*	IPR020381;IPR027214	Proteinase inhibitor I25, cystatin, conserved region;	*	*	*	OS03G0172700	*	Expressed protein; Os03g0172700 protein; cDNA clone:002-181-B10, full insert sequence [Source:UniProtKB/TrEMBL;Acc:Q10R37]
Zm00001eb005590	0	0	0	0	1	15648420	15648948	-	529	protein_coding	*	*	*	*	*	*	*	*	*
Zm00001eb005600	7.7876	4.53856	2.55362	1.12311	1	15658011	15663305	+	1399	protein_coding	Uncharacterized protein [Source:UniProtKB/TrEMBL;Acc:C0PAF4]	IPR001841;IPR013083	Zinc finger, RING-type;Zinc finger, RING/FYVE/PHD-type	AT3G63530	BB	E3 ubiquitin ligase BIG BROTHER [Source:UniProtKB/Swiss-Prot;Acc:Q8L649]	OS03G0173900	*	Os03g0173900 protein; Zinc finger, C3HC4 type family protein, expressed; cDNA clone:001-124-C08, full insert sequence [Source:UniProtKB/TrEMBL;Acc:Q10R22]
Zm00001eb005610	0	0	0	0	1	15804868	15805209	-	342	protein_coding	*	*	*	*	*	*	*	*	*
Zm00001eb005620	0	0	0	0	1	15818235	15822918	-	708	misc_non_coding	*	*	*	*	*	*	*	*	*
Zm00001eb005630	34.0814	32.1936	34.5921	35.0704	1	15856963	15865724	+	1766	protein_coding	*	*	*	*	*	*	*	*	*
Zm00001eb005640	1.46937	1.74066	1.63777	0.466827	1	15866071	15869084	+	2392	protein_coding	RNA-binding (RRM/RBD/RNP motifs) family protein [Source:Projected from Arabidopsis thaliana (AT5G19350) TAIR;Acc:AT5G19350]	IPR000504;IPR012677	RNA recognition motif domain;Nucleotide-binding, alpha-beta plait	AT5G19350	RBP47B'	Polyadenylate-binding protein RBP47B' [Source:UniProtKB/Swiss-Prot;Acc:Q8VXZ9]	OS03G0174100	*	RNA recognition motif family protein, expressed; cDNA clone:J013000M06, full insert sequence [Source:UniProtKB/TrEMBL;Acc:Q10R21]
Zm00001eb005650	0	0	0	0	1	15900733	15902004	+	1272	protein_coding	*	IPR001471;IPR016177	AP2/ERF domain;DNA-binding, integrase-type	AT3G57600	DREB2F	Dehydration-responsive element-binding protein 2F [Source:UniProtKB/Swiss-Prot;Acc:Q9SVX5]	OS03G0174400	DREB2E	Dehydration-responsive element-binding protein 2E [Source:UniProtKB/Swiss-Prot;Acc:Q10R18]
Zm00001eb005660	52.891	53.0835	59.3235	52.0507	1	15902116	15905229	-	1915	protein_coding	Adenylosuccinate synthetase, chloroplastic [Source:UniProtKB/Swiss-Prot;Acc:O24578]	IPR001114;IPR018220;IPR027417	Adenylosuccinate synthetase;Adenylosuccinate synthase, active site;P-loop containing nucleoside triphosphate hydrolase	AT3G57610	PURA	Adenylosuccinate synthetase, chloroplastic [Source:UniProtKB/Swiss-Prot;Acc:Q96529]	OS03G0174500	PURA1	Adenylosuccinate synthetase 1, chloroplastic [Source:UniProtKB/Swiss-Prot;Acc:Q10R17]
Zm00001eb005670	9.78418	7.98403	9.14382	5.48124	1	15906138	15912356	+	2016	protein_coding	transferases;tRNA (5-methylaminomethyl-2-thiouridylate)-methyltransferases [Source:Projected from Arabidopsis thaliana (AT1G51310) TAIR;Acc:AT1G51310]	IPR004506;IPR014729;IPR023382	tRNA-specific 2-thiouridylase;Rossmann-like alpha/beta/alpha sandwich fold;Adenine nucleotide alpha hydrolase-like domains	AT1G51310	*	transferases;tRNA (5-methylaminomethyl-2-thiouridylate)-methyltransferases [Source:TAIR;Acc:AT1G51310]	OS03G0174600	*	Os03g0174600 protein; cDNA clone:J033124K13, full insert sequence; tRNA methyl transferase family protein, expressed [Source:UniProtKB/TrEMBL;Acc:Q10R16]
Zm00001eb005680	7.11303	3.03086	3.19349	3.60171	1	15913836	15914108	-	273	protein_coding	Uncharacterized protein [Source:UniProtKB/TrEMBL;Acc:B6U0S8]	*	*	AT3G52105	*	unknown protein; FUNCTIONS IN: molecular_function unknown; INVOLVED IN: biological_process unknown; LOCATED IN: endomembrane system; Has 35333 Blast hits to 34131 proteins in 2444 species: Archae - 798; Bacteria - 22429; Metazoa - 974; Fungi - 991; /.../ - 531; Viruses - 0; Other Eukaryotes - 9610 (source: NCBI BLink). [Source:TAIR;Acc:AT3G52105]	OS03G0174800	*	cDNA clone:J023009A03, full insert sequence [Source:UniProtKB/TrEMBL;Acc:B7EG04]
Zm00001eb005690	0	0.13821	0.314205	0.719221	1	15933655	15936919	-	1839	protein_coding	Uncharacterized protein [Source:UniProtKB/TrEMBL;Acc:B4FIF5]	IPR001289;IPR018362;	CCAAT-binding transcription factor, subunit B;CCAAT-binding factor, conserved site;	AT3G14020;AT1G54160;AT1G17590;AT1G72830	NFYA6;NFYA5;NFYA8;NFYA3	Nuclear transcription factor Y subunit A-6 [Source:UniProtKB/Swiss-Prot;Acc:Q9LVJ7];Nuclear transcription factor Y subunit A-5 [Source:UniProtKB/Swiss-Prot;Acc:Q9SYH4];Nuclear transcription factor Y subunit A-8 [Source:UniProtKB/Swiss-Prot;Acc:Q9LNP6];Nuclear transcription factor Y subunit A-3 [Source:UniProtKB/Swiss-Prot;Acc:Q93ZH2]	OS03G0174900	*	CCAAT-binding transcription factor subunit B family protein, expressed; HAP2 subunit of HAP complex; cDNA clone:J023014B08, full insert sequence [Source:UniProtKB/TrEMBL;Acc:Q10R12]
Zm00001eb005700	0.179178	0.0303696	0.904005	4.64104	1	16035109	16036995	+	1887	protein_coding	Uncharacterized protein [Source:UniProtKB/TrEMBL;Acc:C0PMJ6]	IPR002067;IPR018108;IPR023395	Mitochondrial carrier protein;Mitochondrial substrate/solute carrier;Mitochondrial carrier domain	AT5G26200;AT1G72820	*	Mitochondrial substrate carrier family protein [Source:TAIR;Acc:AT5G26200];Mitochondrial substrate carrier family protein [Source:TAIR;Acc:AT1G72820]	OS03G0175200	*	Putative uncharacterized protein [Source:UniProtKB/TrEMBL;Acc:B9FBL7]
Zm00001eb005710	2.88677	2.31877	3.53755	3.74636	1	16122256	16129623	+	2717	protein_coding	Uncharacterized protein [Source:UniProtKB/TrEMBL;Acc:B8A2V8]	IPR003010	Carbon-nitrogen hydrolase	AT5G12040	NLP3	Omega-amidase,chloroplastic [Source:UniProtKB/Swiss-Prot;Acc:Q8RUF8]	OS03G0175600	*	Hydrolase, carbon-nitrogen family protein, expressed; Os03g0175600 protein; cDNA clone:006-212-E08, full insert sequence [Source:UniProtKB/TrEMBL;Acc:Q10R10]
Zm00001eb005720	0	0	0.0615122	0.0793004	1	16127005	16130135	-	1226	misc_non_coding	*	*	*	*	*	*	*	*	*
Zm00001eb005730	0.734592	0.469505	1.46041	2.62293	1	16178991	16180507	-	1517	misc_non_coding	*	*	*	*	*	*	*	*	*
Zm00001eb005740	0	0	0.303819	0.0336537	1	16251121	16255748	-	2929	protein_coding	AP2-EREBP-type transcription factor [Source:UniProtKB/TrEMBL;Acc:K4JC62]	IPR031112;IPR001471	AP2-like ethylene-responsive transcription factor;AP2/ERF domain	*	*	*	OS06G0658000	*	*
Zm00001eb005750	0	0	0	0	1	16251432	16252067	+	636	misc_non_coding	*	*	*	*	*	*	*	*	*
Zm00001eb005760	1.3648	0.958199	1.22986	1.77794	1	16309008	16310855	-	922	protein_coding	*	*	*	AT2G26340	*	unknown protein; FUNCTIONS IN: molecular_function unknown; INVOLVED IN: biological_process unknown; LOCATED IN: chloroplast thylakoid membrane, chloroplast thylakoid lumen, chloroplast; EXPRESSED IN: 22 plant structures; EXPRESSED DURING: 13 growth /.../; Has 38 Blast hits to 38 proteins in 13 species: Archae - 0; Bacteria - 0; Metazoa - 0; Fungi - 0; Plants - 38; Viruses - 0; Other Eukaryotes - …	OS03G0176700	*	Os03g0176600 protein [Source:UniProtKB/TrEMBL;Acc:B9FBM2]
Zm00001eb005770	1.28794	1.10094	1.48117	1.15727	1	16331561	16342289	-	2512	protein_coding	Uncharacterized protein [Source:UniProtKB/TrEMBL;Acc:B4FFX9]	IPR000182;IPR013083;IPR016181	GNAT domain;Zinc finger, RING/FYVE/PHD-type;Acyl-CoA N-acyltransferase	AT2G37520;AT3G53680	*	Acyl-CoA N-acyltransferase with RING/FYVE/PHD-type zinc finger domain [Source:TAIR;Acc:AT2G37520];Acyl-CoA N-acyltransferase with RING/FYVE/PHD-type zinc finger domain [Source:TAIR;Acc:AT3G53680]	OS03G0278700	*	Putative uncharacterized protein [Source:UniProtKB/TrEMBL;Acc:B9F7C2]
Zm00001eb005780	0	0	0	0	1	16457097	16457777	-	681	protein_coding	*	*	*	*	*	*	*	*	*
Zm00001eb005790	0	0	0	0	1	16457118	16458120	+	1003	misc_non_coding	*	*	*	*	*	*	*	*	*
Zm00001eb005800	0	0	0	0	1	16507065	16525372	-	2321	protein_coding	*	*	*	*	*	*	*	*	*
Zm00001eb005810	0.0136408	0	0.0883973	0	1	16601311	16602675	+	1365	protein_coding	*	*	*	AT3G42725	*	Putative membrane lipoprotein [Source:TAIR;Acc:AT3G42725]	*	*	*
Zm00001eb005820	0.535874	0.843393	0.700311	1.57857	1	16601750	16617586	-	4662	protein_coding	Uncharacterized protein [Source:UniProtKB/TrEMBL;Acc:C0PFC8]	IPR001757;IPR008250;IPR018303;IPR023214;IPR023299;IPR027256	Cation-transporting P-type ATPase;P-type ATPase, A domain;P-type ATPase, phosphorylation site;HAD-like domain;P-type ATPase, cytoplasmic domain N;Cation-transporting P-type ATPase, subfamily IB	AT5G21930	PAA2	Copper-transporting ATPase PAA2, chloroplastic [Source:UniProtKB/Swiss-Prot;Acc:B9DFX7]	OS03G0178100	*	Putative uncharacterized protein [Source:UniProtKB/TrEMBL;Acc:B9FBM9]
Zm00001eb005830	5.35646	2.49797	2.23365	0.613776	1	16616200	16617831	+	1334	protein_coding	YGGT family protein [Source:UniProtKB/TrEMBL;Acc:B6TT89]	IPR003425	Uncharacterised protein family Ycf19	AT5G21920	YLMG2	YGGT family protein [Source:TAIR;Acc:AT5G21920]	OS03G0178200	*	Os03g0178200 protein; YGGT family protein, expressed; cDNA clone:001-206-C08, full insert sequence; cDNA clone:001-208-H08, full insert sequence; cDNA clone:006-302-E12, full insert sequence; cDNA clone:J023110G09, full insert sequence [Source:UniProtKB/TrEMBL;Acc:Q10QZ1]
Zm00001eb005840	36.1732	37.6215	38.8868	24.4285	1	16617778	16625652	-	1873	protein_coding	G protein alpha subunit 1 [Source:Projected from Arabidopsis thaliana (AT2G26300) TAIR;Acc:AT2G26300]	IPR002976;IPR001019;IPR011025;IPR027417	Plant G-protein, alpha subunit;Guanine nucleotide binding protein (G-protein), alpha subunit;G protein alpha subunit, helical insertion;P-loop containing nucleoside triphosphate hydrolase	AT2G26300	GPA1	Guanine nucleotide-binding protein alpha-1 subunit [Source:UniProtKB/Swiss-Prot;Acc:P18064]	OS05G0333200	*	Guanine nucleotide-binding protein alpha-1 subunit [Source:UniProtKB/Swiss-Prot;Acc:Q0DJ33]
Zm00001eb005850	0.666534	0.267383	0.136638	0.0918106	1	16639409	16642108	-	1457	protein_coding	Catalytic/ hydrolase [Source:UniProtKB/TrEMBL;Acc:B6UDV1]	IPR000073;IPR029058	Alpha/beta hydrolase fold-1;Alpha/Beta hydrolase fold	AT4G33180;AT5G21950	*	alpha/beta-Hydrolases superfamily protein [Source:TAIR;Acc:AT4G33180];alpha/beta-Hydrolases superfamily protein [Source:TAIR;Acc:AT5G21950]	OS03G0178400	*	Hydrolase, alpha/beta fold family protein, expressed; Os03g0178400 protein; Putative uncharacterized protein OSJNBa0050H14.5; cDNA clone:002-141-A10, full insert sequence [Source:UniProtKB/TrEMBL;Acc:Q8H025]
Zm00001eb005860	0.305042	0.373614	0.479359	2.8511	1	16643818	16647566	-	1793	protein_coding	Uncharacterized protein [Source:UniProtKB/TrEMBL;Acc:C4J4G6]	IPR000073;IPR029058	Alpha/beta hydrolase fold-1;Alpha/Beta hydrolase fold	AT1G72620;AT1G17430	*	alpha/beta-Hydrolases superfamily protein [Source:TAIR;Acc:AT1G72620];alpha/beta-Hydrolases superfamily protein [Source:TAIR;Acc:AT1G17430]	OS03G0178500	*	Hydrolase, alpha/beta fold family protein, expressed; Os03g0178500 protein; cDNA clone:002-145-C05, full insert sequence [Source:UniProtKB/TrEMBL;Acc:Q10QY7]
Zm00001eb005870	0	0	0	0	1	16671756	16673765	-	252	protein_coding	*	*	*	*	*	*	*	*	*
Zm00001eb005880	0	0	0	0	1	16705144	16706295	-	1152	misc_non_coding	*	*	*	*	*	*	*	*	*
Zm00001eb005890	0	0	0	0	1	16705144	16706011	+	868	protein_coding	germin-like protein 7 [Source:Projected from Arabidopsis thaliana (AT1G10460) TAIR;Acc:AT1G10460]	IPR001929;IPR006045;IPR011051;IPR014710;IPR019780	;Cupin 1;RmlC-like cupin domain;RmlC-like jelly roll fold;Germin, manganese binding site	AT1G10460	GLP7	Germin-like protein subfamily 1 member 1 [Source:UniProtKB/Swiss-Prot;Acc:P92998]	OS03G0179100	*	Germin-like protein 3-1 [Source:UniProtKB/Swiss-Prot;Acc:Q8H021]
Zm00001eb005900	0	0	0.0174001	1.27583	1	16738079	16743650	+	1820	protein_coding	*	IPR001245;IPR000719;IPR008271;IPR011009;IPR013320	Serine-threonine/tyrosine-protein kinase catalytic domain;Protein kinase, catalytic domain;Serine/threonine-protein kinase, active site;Protein kinase-like domain;Concanavalin A-like lectin/glucanase, subgroup	AT2G26290;AT2G05940;AT5G35580;AT1G72540	ARSK1;	root-specific kinase 1 [Source:TAIR;Acc:AT2G26290];Protein kinase superfamily protein [Source:TAIR;Acc:AT2G05940];Protein kinase superfamily protein [Source:TAIR;Acc:AT5G35580];Putative receptor-like protein kinase At1g72540 [Source:UniProtKB/Swiss-Prot;Acc:Q9CAH1]	OS03G0179400	*	Os03g0179400 protein; Serine/threonine-protein kinase NAK, putative, expressed; cDNA clone:002-121-C09, full insert sequence [Source:UniProtKB/TrEMBL;Acc:Q10QY0]
Zm00001eb005910	0	0	0	0	1	16738106	16738657	-	552	misc_non_coding	*	*	*	*	*	*	*	*	*
Zm00001eb005920	0	0	0	0.0868279	1	16843538	16850405	+	3628	protein_coding	Lipoxygenase [Source:UniProtKB/TrEMBL;Acc:A1XCI4]	IPR001246;IPR001024;IPR000907;IPR013819;IPR020833;IPR020834;IPR027433	Lipoxygenase, plant;Lipoxygenase, LH2;Lipoxygenase;Lipoxygenase, C-terminal;Lipoxygenase, iron binding site;Lipoxygenase, conserved site;Lipoxygenase, domain 3	AT1G17420;AT1G72520	LOX3;LOX4	Lipoxygenase 3, chloroplastic [Source:UniProtKB/Swiss-Prot;Acc:Q9LNR3];Lipoxygenase 4, chloroplastic [Source:UniProtKB/Swiss-Prot;Acc:Q9FNX8]	OS03G0179900	*	Probable lipoxygenase 6 [Source:UniProtKB/Swiss-Prot;Acc:Q8H016]
Zm00001eb005930	0	0	0	0	1	16855637	16856844	+	1208	protein_coding	*	*	*	*	*	*	*	*	*
Zm00001eb005940	0	0	0	0	1	16855907	16856815	-	828	protein_coding	Uncharacterized protein [Source:UniProtKB/TrEMBL;Acc:B4G228]	IPR012876	Protein of unknown function DUF1677, plant	AT2G09970;AT1G54095;AT1G72510;AT5G20670	*	Protein of unknown function (DUF1677) [Source:TAIR;Acc:AT2G09970];Protein of unknown function (DUF1677) [Source:TAIR;Acc:AT1G54095];Protein of unknown function (DUF1677) [Source:TAIR;Acc:AT1G72510];Protein of unknown function (DUF1677) [Source:TAIR;Acc:AT5G20670]	OS03G0180100	*	Expressed protein; Os03g0180100 protein; Putative uncharacterized protein OSJNBa0050H14.16; Putative uncharacterized protein OSJNBb0076N15.3; cDNA clone:002-141-H07, full insert sequence [Source:UniProtKB/TrEMBL;Acc:Q8GSJ4]
Zm00001eb005950	2.44649	2.1546	4.06602	10.5416	1	16863962	16872167	+	2419	protein_coding	Uncharacterized protein [Source:UniProtKB/TrEMBL;Acc:C0P868]	IPR002625;IPR009818	Smr protein/MutS2 C-terminal;Ataxin-2, C-terminal	AT2G26280	CID7	CTC-interacting domain 7 [Source:TAIR;Acc:AT2G26280]	OS03G0180300	*	Ataxin-2 C-terminal region family protein, expressed [Source:UniProtKB/TrEMBL;Acc:Q10QX0]
Zm00001eb005960	74.8281	72.5224	72.7984	63.4293	1	16872204	16875350	-	1487	protein_coding	Proteasome subunit alpha type [Source:UniProtKB/TrEMBL;Acc:C0PFK3]	IPR001353;IPR000426;IPR023332;IPR029055	Proteasome, subunit alpha/beta;Proteasome, alpha-subunit, N-terminal domain;Proteasome A-type subunit;Nucleophile aminohydrolases, N-terminal	AT5G35590;AT2G05840	PAA1;PAA2	Proteasome subunit alpha type-6-A [Source:UniProtKB/Swiss-Prot;Acc:O81146];Proteasome subunit alpha type-6-B [Source:UniProtKB/Swiss-Prot;Acc:O81147]	OS03G0180400	PAA1	Proteasome subunit alpha type-6 [Source:UniProtKB/Swiss-Prot;Acc:Q9LSU3]
Zm00001eb005970	2.3748	2.40212	1.81961	0.84531	1	16954592	16957371	-	1300	protein_coding	*	IPR000772;IPR026051;IPR028098	Ricin B lectin domain;Asparagine-linked glycosylation protein 1-like;Glycosyltransferase subfamily 4, N-terminal domain	AT1G16570	*	UDP-Glycosyltransferase superfamily protein [Source:TAIR;Acc:AT1G16570]	OS06G0564800;OS03G0180700	*	;Glycosyl transferase, group 1 family protein, expressed; Os03g0180700 protein; cDNA clone:J023029I02, full insert sequence [Source:UniProtKB/TrEMBL;Acc:Q10QW6]
Zm00001eb005980	0.742819	0.239614	0.142749	0.932546	1	17035858	17037055	-	1198	protein_coding	ZIM motif family protein [Source:UniProtKB/TrEMBL;Acc:B6TXD0]	IPR010399;IPR018467	;CO/COL/TOC1, conserved site	*	*	*	OS03G0180800	*	Os03g0180800 protein; Putative uncharacterized protein OSJNBa0050H14.22; Putative uncharacterized protein OSJNBb0076N15.8; ZIM motif family protein, expressed; cDNA clone:J023062P07, full insert sequence [Source:UniProtKB/TrEMBL;Acc:Q8GSI0]
Zm00001eb005990	1.05862	0.96622	0.438654	2.18326	1	17041688	17043711	+	1872	protein_coding	Uncharacterized protein [Source:UniProtKB/TrEMBL;Acc:C0HI05]	IPR010399;IPR018467	;CO/COL/TOC1, conserved site	*	*	*	OS03G0180900	*	Os03g0180900 protein; Putative uncharacterized protein OSJNBa0050H14.23; Putative uncharacterized protein OSJNBb0076N15.9; ZIM motif family protein, expressed; cDNA clone:J033051K03, full insert sequence [Source:UniProtKB/TrEMBL;Acc:Q8GRS2]
Zm00001eb006000	27.8883	25.5972	21.5949	29.6623	1	17051276	17052207	+	932	protein_coding	ZIM motif family protein [Source:UniProtKB/TrEMBL;Acc:B6TF40]	IPR010399;IPR018467	;CO/COL/TOC1, conserved site	*	*	*	OS03G0181100	*	Os03g0181100 protein; ZIM motif family protein, expressed; cDNA clone:J013123K19, full insert sequence [Source:UniProtKB/TrEMBL;Acc:Q10QW3]
Zm00001eb006010	0.77244	0.682366	1.11011	0.646633	1	17058140	17062174	+	3294	protein_coding	Putative uncharacterized protein [Source:UniProtKB/TrEMBL;Acc:B6SRS8]	IPR021099	Plant organelle RNA recognition domain	AT5G21970	*	Ubiquitin carboxyl-terminal hydrolase family protein [Source:TAIR;Acc:AT5G21970]	OS11G0544300;OS03G0181400	*	Os11g0544300 protein; cDNA, clone: J090050G05, full insert sequence [Source:UniProtKB/TrEMBL;Acc:B7F9N5];Membrane associated salt-inducible protein, putative, expressed; Os03g0181400 protein; Putative uncharacterized protein OSJNBb0076N15.11; cDNA clone:001-124-G07, full insert sequence [Source:UniProtKB/TrEMBL;Acc:Q8H7L3]
Zm00001eb006020	0.22125	0.146962	0.0748622	0.049649	1	17081542	17085367	+	2437	protein_coding	3-ketoacyl-CoA synthase [Source:UniProtKB/TrEMBL;Acc:C0HFG8]	IPR012392;IPR013601;IPR013747;IPR016039	Very-long-chain 3-ketoacyl-CoA synthase;FAE1/Type III polyketide synthase-like protein;3-Oxoacyl-[acyl-carrier-protein (ACP)] synthase III C-terminal;	AT2G26250	FDH	3-ketoacyl-CoA synthase 10 [Source:UniProtKB/Swiss-Prot;Acc:Q570B4]	OS03G0181500	*	3-ketoacyl-CoA synthase [Source:UniProtKB/TrEMBL;Acc:Q10QW1]
Zm00001eb006030	0	0	0	0	1	17085942	17087938	+	306	protein_coding	*	IPR018971	Protein of unknown function DUF1997	*	*	*	*	*	*
Zm00001eb006040	2.86933	1.94042	2.02461	3.317	1	17209402	17220717	+	4043	protein_coding	Plant protein of unknown function (DUF936) [Source:Projected from Arabidopsis thaliana (AT3G14170) TAIR;Acc:AT3G14170]	IPR010341	Protein of unknown function DUF936, plant	AT3G14170	*	Plant protein of unknown function (DUF936) [Source:TAIR;Acc:AT3G14170]	OS03G0181800	*	Expressed protein; Os03g0181800 protein; Putative uncharacterized protein OSJNBb0076N15.15; cDNA clone:J023049M11, full insert sequence [Source:UniProtKB/TrEMBL;Acc:Q8H7K9]
Zm00001eb006050	0	0	0	0	1	17257259	17260601	+	2166	protein_coding	*	IPR020946	Flavin monooxygenase-like	AT5G45180;AT1G19250	FMO2;FMO1	Putative flavin-containing monooxygenase 2 [Source:UniProtKB/Swiss-Prot;Acc:Q9FKE7];Probable flavin-containing monooxygenase 1 [Source:UniProtKB/Swiss-Prot;Acc:Q9LMA1]	OS03G0182000	*	*
Zm00001eb006060	0	0	0	0	1	17263964	17264761	-	288	protein_coding	*	*	*	*	*	*	*	*	*
Zm00001eb006070	0	0	0	0	1	17302923	17304569	-	891	protein_coding	*	*	*	*	*	*	*	*	*
Zm00001eb006080	5.65028	6.99188	8.01488	3.62272	1	17428770	17448305	+	3624	protein_coding	Uncharacterized protein [Source:UniProtKB/TrEMBL;Acc:C0PJN0]	IPR002013;IPR030213	Synaptojanin, N-terminal;Phosphoinositide phosphatase SAC	AT3G43220;AT5G20840	SAC3;SAC4	Phosphoinositide phosphatase SAC3 [Source:UniProtKB/Swiss-Prot;Acc:Q7XZU2];Phosphoinositide phosphatase SAC4 [Source:UniProtKB/Swiss-Prot;Acc:Q7XZU1]	OS03G0182400	*	Os03g0182400 protein; SacIy domain containing protein, expressed; cDNA clone:J013151A15, full insert sequence [Source:UniProtKB/TrEMBL;Acc:Q10QV1]
Zm00001eb006090	0.46912	0.519566	1.02687	1.15385	1	17430553	17431417	-	865	protein_coding	*	*	*	*	*	*	*	*	*
Zm00001eb006100	1.83387	2.90564	1.93737	2.07903	1	17504700	17505702	+	549	protein_coding	*	*	*	*	*	*	*	*	*
Zm00001eb006110	0	0.276721	0.369666	0	1	17511162	17512026	-	668	protein_coding	*	*	*	*	*	*	*	*	*
Zm00001eb006120	1.64521	1.12321	0.940408	1.16626	1	17513568	17516826	+	1146	protein_coding	*	IPR001865;IPR005707;IPR018130;IPR023591;IPR027498	Ribosomal protein S2;Ribosomal protein S2, eukaryotic/archaeal;Ribosomal protein S2, conserved site;Ribosomal protein S2, flavodoxin-like domain;Ribosomal protein S2, eukaryotic	*	*	*	OS03G0182600	*	Os03g0182600 protein [Source:UniProtKB/TrEMBL;Acc:C7IZV1]
Zm00001eb006130	0	0	0	0	1	17520826	17522664	-	384	protein_coding	*	*	*	*	*	*	*	*	*
Zm00001eb006140	36.2581	38.4725	41.1616	33.622	1	17592713	17603976	+	2101	protein_coding	Uncharacterized protein [Source:UniProtKB/TrEMBL;Acc:B4FRU5]	IPR002528	Multi antimicrobial extrusion protein	AT2G04080;AT1G15160;AT1G71140;AT2G04070;AT2G04040;AT2G04100;AT1G66780;AT1G66760;AT2G04050;AT1G64820;AT2G04090;AT1G15170;AT1G15180;AT1G15150	DTXL3;;DTXL2;DTX1;DTXL5;DTXL1;DTXL4	MATE efflux family protein 7 [Source:UniProtKB/Swiss-Prot;Acc:Q8GXM8];MATE efflux family protein [Source:TAIR;Acc:AT1G15160];MATE efflux family protein [Source:TAIR;Acc:AT1G71140];MATE efflux family protein 6 [Source:UniProtKB/Swiss-Prot;Acc:Q9SIA3];MATE efflux family protein DTX1 [Source:UniProtKB/Swiss-Prot;Acc:Q9SIA5];MATE efflux family protein 9 [Source:UniProtKB/Swiss-Prot;Acc:Q8RWF5];MATE e…	OS01G0504500	*	Os01g0504500 protein; Putative NIC2 [Source:UniProtKB/TrEMBL;Acc:Q5QN97]
Zm00001eb006150	18.2064	21.2731	20.9739	19.2129	1	17617868	17621328	-	1106	protein_coding	Uncharacterized protein [Source:UniProtKB/TrEMBL;Acc:B4FIB5]	IPR009374;IPR011991;IPR016020;IPR016024	Translation initiation factor 3, subunit 12, eukaryotic;Winged helix-turn-helix transcription repressor DNA-binding domain;Translation initiation factor 3, subunit 12, N-terminal, eukaryotic;Armadillo-type fold	AT4G33250	TIF3K1	Eukaryotic translation initiation factor 3 subunit K [Source:UniProtKB/Swiss-Prot;Acc:Q9SZA3]	OS03G0182700	TIF3K1	Eukaryotic translation initiation factor 3 subunit K [Source:UniProtKB/Swiss-Prot;Acc:Q94HF1]
Zm00001eb006160	0.128277	0.192578	0.87809	0.0460011	1	17670907	17672629	-	1606	protein_coding	Uncharacterized protein [Source:UniProtKB/TrEMBL;Acc:B4FIY3]	;IPR001471;IPR016177	;AP2/ERF domain;DNA-binding, integrase-type	*	*	*	OS03G0182800	*	AP2 domain containing protein, expressed; Ap2 domain containing protein; Os03g0182800 protein; cDNA clone:J033023E13, full insert sequence [Source:UniProtKB/TrEMBL;Acc:Q7XBH8]
Zm00001eb006170	0	0	0	0.200933	1	17699837	17701555	+	504	protein_coding	*	*	*	*	*	*	*	*	*
Zm00001eb006180	0	0	0	0	1	17702238	17703775	-	1369	protein_coding	Uncharacterized protein [Source:UniProtKB/TrEMBL;Acc:B4FBE6]	IPR001471;IPR016177;	AP2/ERF domain;DNA-binding, integrase-type;	*	*	*	OS03G0183000	*	AP2 domain containing protein; AP2 domain containing protein, expressed; Os03g0183000 protein; Putative AP2 domain containing protein; cDNA clone:001-020-F02, full insert sequence; cDNA clone:J033075D23, full insert sequence [Source:UniProtKB/TrEMBL;Acc:Q10QU5]
Zm00001eb006190	0	0	0	0	1	17722814	17726372	+	1574	protein_coding	*	*	*	*	*	*	*	*	*
Zm00001eb006200	0.0174939	0.0920475	0.0381725	0.563523	1	17728129	17729248	-	1120	protein_coding	Uncharacterized protein [Source:UniProtKB/TrEMBL;Acc:C4JA41]	IPR001471;IPR016177	AP2/ERF domain;DNA-binding, integrase-type	*	*	*	*	*	*
Zm00001eb006210	0	0	0	0	1	17734718	17736146	+	1429	protein_coding	Uncharacterized protein [Source:UniProtKB/TrEMBL;Acc:C0PJT2]	IPR001471;IPR016177	AP2/ERF domain;DNA-binding, integrase-type	*	*	*	OS03G0183300	*	Os03g0183300 protein [Source:UniProtKB/TrEMBL;Acc:Q0DUJ4]
Zm00001eb006220	0	0	0	0	1	17734788	17736146	-	1359	misc_non_coding	*	*	*	*	*	*	*	*	*
Zm00001eb006230	0	0	0	0	1	17813712	17814937	-	501	misc_non_coding	*	*	*	*	*	*	*	*	*
Zm00001eb006240	0	0	0	0	1	17814998	17822455	-	2040	protein_coding	*	*	*	*	*	*	*	*	*
Zm00001eb006250	0	0	0	0	1	17824654	17825755	+	1102	misc_non_coding	*	*	*	*	*	*	*	*	*
Zm00001eb006260	0	0	0	0	1	17824655	17825755	-	955	protein_coding	*	IPR007650	Protein of unknown function DUF581	*	*	*	OS03G0183500	*	Expressed protein; Os03g0183500 protein; Putative uncharacterized protein OSJNBa0032G08.10; cDNA clone:001-110-D07, full insert sequence [Source:UniProtKB/TrEMBL;Acc:Q10QU0]
Zm00001eb006270	0	0	0.0681412	0.0778928	1	17840879	17856767	+	3165	protein_coding	Uncharacterized protein [Source:UniProtKB/TrEMBL;Acc:C0PG63]	IPR001245;IPR000719;IPR011009;IPR003591;IPR001611;IPR013210;IPR017441	Serine-threonine/tyrosine-protein kinase catalytic domain;Protein kinase, catalytic domain;Protein kinase-like domain;Leucine-rich repeat, typical subtype;Leucine-rich repeat;Leucine-rich repeat-containing N-terminal, type 2;Protein kinase, ATP binding site	AT1G53730;AT3G14350	SRF6;SRF7	Protein STRUBBELIG-RECEPTOR FAMILY 6 [Source:UniProtKB/Swiss-Prot;Acc:Q9C8M9];Protein STRUBBELIG-RECEPTOR FAMILY 7 [Source:UniProtKB/Swiss-Prot;Acc:Q9LUL4]	OS03G0183800	*	Leucine-rich repeat transmembrane protein kinase 1, putative, expressed; Os03g0183800 protein; Putative leucine-rich repeat transmembrane protein kinase 1; cDNA clone:J023108F23, full insert sequence [Source:UniProtKB/TrEMBL;Acc:Q10QT7]
Zm00001eb006280	0	0	0	0	1	17850920	17851549	-	630	protein_coding	*	*	*	*	*	*	*	*	*
Zm00001eb006290	0.0732	0.0286524	0.227268	0.0452035	1	17857884	17859182	+	803	protein_coding	*	*	*	*	*	*	*	*	*
Zm00001eb006300	6.39071	5.936	5.88884	4.43425	1	17861092	17867634	+	2692	protein_coding	*	*	*	*	*	*	*	*	*
Zm00001eb006310	3.90086	2.75568	2.52027	3.12317	1	17868792	17870794	+	1399	protein_coding	Phytoene dehydrogenase, chloroplastic/chromoplastic [Source:UniProtKB/Swiss-Prot;Acc:P49086]	IPR002937;IPR014102	Amine oxidase;Phytoene desaturase	AT4G14210	PDS	15-cis-phytoene desaturase, chloroplastic/chromoplastic [Source:UniProtKB/Swiss-Prot;Acc:Q07356]	OS03G0184000	PDS	Phytoene dehydrogenase, chloroplastic/chromoplastic [Source:UniProtKB/Swiss-Prot;Acc:Q0DUI8]
Zm00001eb006320	0.839762	1.89953	1.16443	1.57752	1	17872921	17880807	+	3542	protein_coding	*	*	*	*	*	*	*	*	*
Zm00001eb006330	1.05475	1.43723	0.73033	1.01317	1	17873023	17875216	+	2194	protein_coding	*	*	*	*	*	*	*	*	*
Zm00001eb006340	0.783008	2.31486	1.00857	1.442	1	17875217	17875782	+	566	protein_coding	*	IPR002885;IPR008545	Pentatricopeptide repeat;Protein of unknown function DUF827, plant	*	*	*	*	*	*
Zm00001eb006350	0.048478	0	0.0789739	9.98145	1	17894658	17898803	+	2425	protein_coding	plant glycogenin-like starch initiation protein 3 [Source:Projected from Arabidopsis thaliana (AT4G33330) TAIR;Acc:AT4G33330]	IPR029044;IPR030519;IPR002495	Nucleotide-diphospho-sugar transferases;UDP-glucuronate:xylan alpha-glucuronosyltransferase;Glycosyl transferase, family 8	AT4G33330	GUX2	UDP-glucuronate:xylan alpha-glucuronosyltransferase 2 [Source:UniProtKB/Swiss-Prot;Acc:Q8GWW4]	OS03G0184300	*	Glycogenin glucosyltransferase, putative, expressed; Putative glycogenin [Source:UniProtKB/TrEMBL;Acc:Q94HG3]
Zm00001eb006360	0.973891	1.37063	0.734102	0.889102	1	17899920	17901905	-	1687	protein_coding	Uncharacterized protein [Source:UniProtKB/TrEMBL;Acc:B4FDE6]	;IPR003340;IPR015300	;B3 DNA binding domain;DNA-binding pseudobarrel domain	*	*	*	*	*	*
Zm00001eb006370	0	0	0	0	1	17906959	17907379	+	327	protein_coding	*	IPR001251;IPR005455;IPR027417	CRAL-TRIO domain;Profilin;P-loop containing nucleoside triphosphate hydrolase	*	*	*	*	*	*
Zm00001eb006380	4.12841	4.30301	3.8371	5.63279	1	17914241	17916925	+	1772	protein_coding	NAD(P)-binding Rossmann-fold superfamily protein [Source:Projected from Arabidopsis thaliana (AT4G33360) TAIR;Acc:AT4G33360]	IPR001509;IPR016040	NAD-dependent epimerase/dehydratase;NAD(P)-binding domain	AT4G33360	FLDH	NAD(P)-binding Rossmann-fold superfamily protein [Source:TAIR;Acc:AT4G33360]	OS03G0184600	*	*
Zm00001eb006390	2.08613	2.75373	2.67181	5.81163	1	17934392	17942354	+	4620	protein_coding	alpha/beta-Hydrolases superfamily protein [Source:Projected from Arabidopsis thaliana (AT4G34310) TAIR;Acc:AT4G34310]	IPR012908;IPR016024;IPR029058	GPI inositol-deacylase PGAP1-like;Armadillo-type fold;Alpha/Beta hydrolase fold	AT4G34310	*	alpha/beta-Hydrolases superfamily protein [Source:TAIR;Acc:AT4G34310]	OS03G0185500	*	Os03g0185500 protein [Source:UniProtKB/TrEMBL;Acc:Q0DUH7]
Zm00001eb006400	6.76975	9.29199	10.7573	14.8659	1	17945092	17946231	+	1034	protein_coding	Uncharacterized protein [Source:UniProtKB/TrEMBL;Acc:B6SLN4]	*	*	AT5G64816	*	Uncharacterized protein At5g64816 [Source:UniProtKB/Swiss-Prot;Acc:Q8L8Q8]	OS03G0185600	*	Expressed protein; Os03g0185600 protein [Source:UniProtKB/TrEMBL;Acc:Q10QS1]
Zm00001eb006410	0	0	0	0	1	17981290	17983092	-	1690	protein_coding	*	IPR003480;IPR023213	;Chloramphenicol acetyltransferase-like domain	*	*	*	OS03G0185700	*	Os03g0185700 protein; Transferase family protein, expressed; cDNA clone:002-153-B05, full insert sequence [Source:UniProtKB/TrEMBL;Acc:Q10QS0]
Zm00001eb006420	0	0.0787939	0.0558326	0	1	18027693	18029583	-	1891	protein_coding	*	IPR002129;IPR010977;IPR015421;IPR015422;IPR015424	Pyridoxal phosphate-dependent decarboxylase;Aromatic-L-amino-acid decarboxylase;Pyridoxal phosphate-dependent transferase, major region, subdomain 1;Pyridoxal phosphate-dependent transferase, major region, subdomain 2;Pyridoxal phosphate-dependent transferase	AT4G28680;AT2G20340	TYRDC;ELI5	Probable tyrosine decarboxylase 2 [Source:UniProtKB/Swiss-Prot;Acc:Q9M0G4];Tyrosine decarboxylase 1 [Source:UniProtKB/Swiss-Prot;Acc:Q8RY79]	OS10G0380800;OS01G0770200	*	Os10g0380800 protein; Putative Tyrosine/DOPA decarboxylase; Putative tyrosine/DOPA decarboxylase; Pyridoxal-dependent decarboxylase conserved domain containing protein [Source:UniProtKB/TrEMBL;Acc:Q7G6M2];Os01g0770200 protein; Putative tyrosine/dopa decarboxylase; cDNA clone:J013041D01, full insert sequence [Source:UniProtKB/TrEMBL;Acc:Q94EE9]
Zm00001eb006430	0	0	0	0	1	18042294	18044126	+	1752	protein_coding	Uncharacterized protein [Source:UniProtKB/TrEMBL;Acc:C0PD07]	IPR003480;IPR023213	;Chloramphenicol acetyltransferase-like domain	*	*	*	OS03G0185700	*	Os03g0185700 protein; Transferase family protein, expressed; cDNA clone:002-153-B05, full insert sequence [Source:UniProtKB/TrEMBL;Acc:Q10QS0]
Zm00001eb006440	0	0	0.00771104	0.0210064	1	18054812	18056767	+	1956	protein_coding	Tyrosine/DOPA decarboxylase 2 [Source:UniProtKB/TrEMBL;Acc:B6UC01]	IPR002129;IPR010977;IPR015421;IPR015422;IPR015424	Pyridoxal phosphate-dependent decarboxylase;Aromatic-L-amino-acid decarboxylase;Pyridoxal phosphate-dependent transferase, major region, subdomain 1;Pyridoxal phosphate-dependent transferase, major region, subdomain 2;Pyridoxal phosphate-dependent transferase	AT4G28680;AT2G20340	TYRDC;ELI5	Probable tyrosine decarboxylase 2 [Source:UniProtKB/Swiss-Prot;Acc:Q9M0G4];Tyrosine decarboxylase 1 [Source:UniProtKB/Swiss-Prot;Acc:Q8RY79]	OS10G0380800;OS01G0770200	*	Os10g0380800 protein; Putative Tyrosine/DOPA decarboxylase; Putative tyrosine/DOPA decarboxylase; Pyridoxal-dependent decarboxylase conserved domain containing protein [Source:UniProtKB/TrEMBL;Acc:Q7G6M2];Os01g0770200 protein; Putative tyrosine/dopa decarboxylase; cDNA clone:J013041D01, full insert sequence [Source:UniProtKB/TrEMBL;Acc:Q94EE9]
Zm00001eb006450	6.53287	5.62144	5.6988	3.89945	1	18080644	18085418	+	1528	protein_coding	*	IPR003754	Tetrapyrrole biosynthesis, uroporphyrinogen III synthase	AT2G26540	UROS	Uroporphyrinogen-III synthase, chloroplastic [Source:UniProtKB/Swiss-Prot;Acc:O48721]	OS03G0186100	UROS	Uroporphyrinogen-III synthase, chloroplastic [Source:UniProtKB/Swiss-Prot;Acc:Q10QR9]
Zm00001eb006460	0	0	0	0	1	18146392	18147247	-	574	protein_coding	*	*	*	*	*	*	*	*	*
Zm00001eb006470	2.49732	3.87096	3.67303	1.6837	1	18169758	18175624	+	4451	protein_coding	*	IPR022113	Protein of unknown function DUF3651, TMEM131	AT5G66820	*	unknown protein; Has 35333 Blast hits to 34131 proteins in 2444 species: Archae - 798; Bacteria - 22429; Metazoa - 974; Fungi - 991; Plants - 531; Viruses - 0; Other Eukaryotes - 9610 (source: NCBI BLink). [Source:TAIR;Acc:AT5G66820]	OS03G0186500	*	Expressed protein; Os03g0186500 protein [Source:UniProtKB/TrEMBL;Acc:Q10QR8]
Zm00001eb006480	8.84971	8.53941	8.62159	10.8984	1	18176191	18197270	-	1530	protein_coding	MADS-box transcription factor 47; Uncharacterized protein [Source:UniProtKB/TrEMBL;Acc:B4FG10]	IPR002487;IPR002100	Transcription factor, K-box;Transcription factor, MADS-box	AT4G24540;AT2G22540	AGL24;SVP	MADS-box protein AGL24 [Source:UniProtKB/Swiss-Prot;Acc:O82794];MADS-box protein SVP [Source:UniProtKB/Swiss-Prot;Acc:Q9FVC1]	OS03G0186600	*	MADS-box transcription factor 47 [Source:UniProtKB/Swiss-Prot;Acc:Q5K4R0]
Zm00001eb006490	0	0.37434	0	1.298	1	18202071	18202478	-	306	protein_coding	*	*	*	*	*	*	*	*	*
Zm00001eb006500	0	0	0	0	1	18268495	18269203	+	549	misc_non_coding	*	*	*	*	*	*	*	*	*
Zm00001eb006510	11.3948	18.5353	19.6219	26.3077	1	18327900	18333977	+	1725	protein_coding	Uncharacterized protein; Vacuolar protein sorting 37C [Source:UniProtKB/TrEMBL;Acc:B6TWB5]	IPR009851	Modifier of rudimentary, Modr	AT3G53120;AT2G36680	VPS37-1;VPS37-2	Vacuolar protein-sorting-associated protein 37 homolog 1 [Source:UniProtKB/Swiss-Prot;Acc:Q9SCP9];Vacuolar protein-sorting-associated protein 37 homolog 2 [Source:UniProtKB/Swiss-Prot;Acc:Q3EBL9]	OS03G0572300;OS03G0186800	*	Modifier of rudimentary protein, expressed; Os03g0572300 protein; cDNA clone:006-304-F12, full insert sequence [Source:UniProtKB/TrEMBL;Acc:Q10HX5];Modifier of rudimentary protein, expressed; Os03g0186800 protein; cDNA clone:J023083K06, full insert sequence [Source:UniProtKB/TrEMBL;Acc:Q10QR4]
Zm00001eb006520	0.253465	0.444155	0.189806	0.852026	1	18336254	18339153	+	2900	protein_coding	Intron maturase, type II family protein [Source:Projected from Arabidopsis thaliana (AT1G30010) TAIR;Acc:AT1G30010]	IPR024937	Domain X	AT1G30010	*	Intron maturase, type II family protein [Source:TAIR;Acc:AT1G30010]	OS12G0407300	*	Putative uncharacterized protein [Source:UniProtKB/TrEMBL;Acc:B9GCS6]
Zm00001eb006530	0.0588273	0	0	0	1	18388038	18389788	+	1751	protein_coding	Eukaryotic aspartyl protease family protein [Source:Projected from Arabidopsis thaliana (AT1G09750) TAIR;Acc:AT1G09750]	IPR001461;IPR021109	Peptidase A1;Aspartic peptidase	AT1G09750	*	Eukaryotic aspartyl protease family protein [Source:TAIR;Acc:AT1G09750]	OS03G0186900	*	Eukaryotic aspartyl protease family protein, expressed; Os03g0186900 protein; Radc1; cDNA clone:001-047-D08, full insert sequence; cDNA clone:J013000A21, full insert sequence [Source:UniProtKB/TrEMBL;Acc:Q6F4N5]
Zm00001eb006540	123.161	109.505	107.794	106.513	1	18390745	18398712	-	686	protein_coding	Nitrogen regulatory PII-like, alpha/beta [Source:Projected from Arabidopsis thaliana (AT2G33740) TAIR;Acc:AT2G33740]	IPR004323;IPR011322	Divalent ion tolerance protein, CutA;Nitrogen regulatory PII-like, alpha/beta	AT2G33740	CUTA	Protein CutA, chloroplastic [Source:UniProtKB/Swiss-Prot;Acc:P93009]	OS03G0186950	*	Protein CutA, chloroplast, putative, expressed; cDNA, clone: J075150I19, full insert sequence [Source:UniProtKB/TrEMBL;Acc:Q10QR2]
Zm00001eb006550	2.90782	5.25461	4.64567	3.71168	1	18398507	18402067	+	1468	protein_coding	*	*	*	*	*	*	*	*	*
Zm00001eb006560	2.34818	3.86849	2.42685	3.00595	1	18473259	18494112	+	4706	protein_coding	*	IPR010844	Occludin/RNA polymerase II elongation factor, ELL domain	AT3G21290	*	dentin sialophosphoprotein-related [Source:TAIR;Acc:AT3G21290]	OS03G0187100	*	Expressed protein [Source:UniProtKB/TrEMBL;Acc:Q10QQ9]
Zm00001eb006570	15.9094	13.8321	17.044	16.2279	1	18635648	18647229	+	3058	protein_coding	*	IPR001680;IPR015943;IPR017986	WD40 repeat;WD40/YVTN repeat-like-containing domain;WD40-repeat-containing domain	AT5G10940	*	transducin family protein / WD-40 repeat family protein [Source:TAIR;Acc:AT5G10940]	*	*	*
Zm00001eb006580	0	0	0	0	1	18635706	18636017	-	312	misc_non_coding	*	*	*	*	*	*	*	*	*
Zm00001eb006590	36.6334	22.8213	26.6458	26.6714	1	18784154	18786281	+	1100	protein_coding	Putative uncharacterized protein [Source:UniProtKB/TrEMBL;Acc:B6TST3]	IPR011011	Zinc finger, FYVE/PHD-type	*	*	*	OS03G0187400	*	Expressed protein; Os03g0187400 protein; cDNA clone:J023004K09, full insert sequence [Source:UniProtKB/TrEMBL;Acc:Q10QQ7]
Zm00001eb006600	0	0	0	0	1	18792089	18795524	-	1518	protein_coding	*	*	*	*	*	*	*	*	*
Zm00001eb006610	0.0279575	0	0.130219	0.107306	1	18830491	18833345	-	2664	protein_coding	*	IPR001810;IPR006553	F-box domain, cyclin-like;Leucine-rich repeat, cysteine-containing subtype	AT5G49980;AT4G24390	AFB5;FBX14	Transport inhibitor response 1-like protein [Source:UniProtKB/Swiss-Prot;Acc:Q9LTX2];F-box protein FBX14 [Source:UniProtKB/Swiss-Prot;Acc:Q8RWQ8]	OS03G0187500	*	Os03g0187500 protein [Source:UniProtKB/TrEMBL;Acc:Q0DUG4]
Zm00001eb006620	79.1565	102.033	107.93	132.695	1	18899270	18901992	+	1745	protein_coding	Uncharacterized protein [Source:UniProtKB/TrEMBL;Acc:B4FJD7]	;IPR004182	*	*	*	*	OS03G0187600	*	FH protein interacting protein FIP1, putative, expressed; Os03g0187600 protein; Putative FH protein interacting protein FIP1; cDNA clone:J013130C18, full insert sequence [Source:UniProtKB/TrEMBL;Acc:Q8H7P4]
Zm00001eb006630	0	0	0	0	1	19042834	19047133	-	1531	protein_coding	*	IPR030182	Purine permease, plant	AT1G28220;AT2G33750;AT1G28230	PUP3;PUP2;PUP1	Purine permease 3 [Source:UniProtKB/Swiss-Prot;Acc:Q9FZ95];Purine permease 2 [Source:UniProtKB/Swiss-Prot;Acc:Q94GB1];Purine permease 1 [Source:UniProtKB/Swiss-Prot;Acc:Q9FZ96]	OS03G0187800	*	Expressed protein; Os03g0187800 protein; Putative uncharacterized protein OJ1217B09.4 [Source:UniProtKB/TrEMBL;Acc:Q8H7P2]
Zm00001eb006640	0	0	0	0	1	19105150	19106172	+	1023	protein_coding	*	IPR030182	Purine permease, plant	AT1G28220;AT2G33750;AT1G28230	PUP3;PUP2;PUP1	Purine permease 3 [Source:UniProtKB/Swiss-Prot;Acc:Q9FZ95];Purine permease 2 [Source:UniProtKB/Swiss-Prot;Acc:Q94GB1];Purine permease 1 [Source:UniProtKB/Swiss-Prot;Acc:Q9FZ96]	OS03G0187800	*	Expressed protein; Os03g0187800 protein; Putative uncharacterized protein OJ1217B09.4 [Source:UniProtKB/TrEMBL;Acc:Q8H7P2]
Zm00001eb006650	0	0	0	0	1	19165473	19170163	-	1032	protein_coding	*	*	*	*	*	*	*	*	*
Zm00001eb006660	0.193581	0.0637239	0.22598	0.390071	1	19189228	19196259	+	2531	protein_coding	Uncharacterized protein [Source:UniProtKB/TrEMBL;Acc:B4FHY5]	IPR002528	Multi antimicrobial extrusion protein	AT5G65380;AT5G44050;AT5G10420	*	MATE efflux family protein [Source:TAIR;Acc:AT5G65380];MATE efflux family protein [Source:TAIR;Acc:AT5G44050];MATE efflux family protein [Source:TAIR;Acc:AT5G10420]	*	*	*
Zm00001eb006670	0.231981	0.0882539	0.449551	0.499283	1	19199445	19201138	-	1694	protein_coding	Uncharacterized protein [Source:UniProtKB/TrEMBL;Acc:B4FM78]	IPR001841;IPR013083	Zinc finger, RING-type;Zinc finger, RING/FYVE/PHD-type	*	*	*	OS03G0188200	*	E3 ubiquitin-protein ligase Os03g0188200 [Source:UniProtKB/Swiss-Prot;Acc:Q8H7N9]
Zm00001eb006680	0.0254337	0	0	0.0224064	1	19309508	19311518	+	1620	protein_coding	*	IPR011598	Myc-type, basic helix-loop-helix (bHLH) domain	AT5G65320;AT1G22490;AT1G72210	BHLH99;BHLH94;BHLH96	Transcription factor bHLH99 [Source:UniProtKB/Swiss-Prot;Acc:Q9FKQ6];Transcription factor bHLH94 [Source:UniProtKB/Swiss-Prot;Acc:Q9SK91];Transcription factor bHLH96 [Source:UniProtKB/Swiss-Prot;Acc:Q9C7T4]	OS03G0188400	*	BHLH transcription factor; Helix-loop-helix DNA-binding domain containing protein, expressed; Os03g0188400 protein; Putative uncharacterized protein OJ1217B09.8; cDNA clone:002-130-B03, full insert sequence [Source:UniProtKB/TrEMBL;Acc:Q8H7N8]
Zm00001eb006690	34.1605	59.0995	35.6371	41.5955	1	19313565	19314364	-	800	protein_coding	Putative uncharacterized protein [Source:UniProtKB/TrEMBL;Acc:B6SJU4]	*	*	*	*	*	OS03G0624900;OS03G0188500	*	Putative uncharacterized protein OSJNBb0079B16.4 [Source:UniProtKB/TrEMBL;Acc:Q75LG5];Os03g0188500 protein [Source:UniProtKB/TrEMBL;Acc:Q0DUF6]
Zm00001eb006700	0	0	0	0	1	19460805	19462984	+	1813	protein_coding	HB-type transcription factor [Source:UniProtKB/TrEMBL;Acc:K4JRN7]	IPR003106;IPR001356;IPR009057;IPR017970	Leucine zipper, homeobox-associated;;Homeobox, conserved site	AT2G22430;AT5G65310;AT4G40060	ATHB-6;ATHB-5;ATHB-16	Homeobox-leucine zipper protein ATHB-6 [Source:UniProtKB/Swiss-Prot;Acc:P46668];Homeobox-leucine zipper protein ATHB-5 [Source:UniProtKB/Swiss-Prot;Acc:P46667];Homeobox-leucine zipper protein ATHB-16 [Source:UniProtKB/Swiss-Prot;Acc:Q940J1]	OS03G0188900	HOX13	Homeobox-leucine zipper protein HOX13 [Source:UniProtKB/Swiss-Prot;Acc:Q10QP3]
Zm00001eb006710	0	0	0	0	1	19460935	19462894	-	1960	protein_coding	*	*	*	*	*	*	*	*	*
Zm00001eb006720	2.07931	0.664024	0.784866	0.656811	1	19470935	19472528	+	1594	protein_coding	Uncharacterized protein [Source:UniProtKB/TrEMBL;Acc:B4G0Y0]	IPR008004	Uncharacterised protein family UPF0503	*	*	*	OS03G0189100	*	Expressed protein; Os03g0189100 protein; Putative uncharacterized protein OJ1217B09.12; cDNA clone:J013087C18, full insert sequence [Source:UniProtKB/TrEMBL;Acc:Q8H7N4]
Zm00001eb006730	0	0	0	0	1	19480518	19485907	-	831	protein_coding	*	*	*	*	*	*	*	*	*
Zm00001eb006740	0	0	0	0	1	19514353	19516131	-	1779	protein_coding	*	*	*	AT4G40020	*	Myosin heavy chain-related protein [Source:TAIR;Acc:AT4G40020]	OS03G0189300	*	Expressed protein; Os03g0189300 protein; Putative uncharacterized protein OJ1217B09.13; cDNA clone:J023004E23, full insert sequence; cDNA clone:J023027B20, full insert sequence [Source:UniProtKB/TrEMBL;Acc:Q8H7N3]
Zm00001eb006750	0	0	0	0	1	19514516	19515144	+	629	misc_non_coding	*	*	*	*	*	*	*	*	*
Zm00001eb006760	0.675008	0.235989	0.820896	0.262248	1	19531669	19542035	-	1858	protein_coding	Uncharacterized protein [Source:UniProtKB/TrEMBL;Acc:B4FGN7]	IPR002328;IPR002085;IPR011032;IPR013149;IPR013154;IPR016040	Alcohol dehydrogenase, zinc-type, conserved site;Alcohol dehydrogenase superfamily, zinc-type;;Alcohol dehydrogenase, C-terminal;Alcohol dehydrogenase GroES-like;NAD(P)-binding domain	AT1G22430;AT5G42250;AT4G22110;AT1G22440	*	Alcohol dehydrogenase-like 1 [Source:UniProtKB/Swiss-Prot;Acc:Q9SK86];Alcohol dehydrogenase-like 7 [Source:UniProtKB/Swiss-Prot;Acc:Q9FH04];Alcohol dehydrogenase-like 5 [Source:UniProtKB/Swiss-Prot;Acc:Q0V7W6];Alcohol dehydrogenase-like 2 [Source:UniProtKB/Swiss-Prot;Acc:Q9SK87]	OS03G0189400	*	Os03g0189400 protein; Oxidoreductase, zinc-binding dehydrogenase family protein, expressed; cDNA clone:J013121M03, full insert sequence [Source:UniProtKB/TrEMBL;Acc:Q10QP0]
Zm00001eb006770	0.18	0	0.154706	0.0297581	1	19575922	19578862	-	1841	protein_coding	Uncharacterized protein [Source:UniProtKB/TrEMBL;Acc:B4FTP4]	IPR002328;IPR002085;IPR011032;IPR013154;IPR016040;IPR013149	Alcohol dehydrogenase, zinc-type, conserved site;Alcohol dehydrogenase superfamily, zinc-type;;Alcohol dehydrogenase GroES-like;NAD(P)-binding domain;Alcohol dehydrogenase, C-terminal	AT1G22430;AT5G42250;AT4G22110;AT1G22440	*	Alcohol dehydrogenase-like 1 [Source:UniProtKB/Swiss-Prot;Acc:Q9SK86];Alcohol dehydrogenase-like 7 [Source:UniProtKB/Swiss-Prot;Acc:Q9FH04];Alcohol dehydrogenase-like 5 [Source:UniProtKB/Swiss-Prot;Acc:Q0V7W6];Alcohol dehydrogenase-like 2 [Source:UniProtKB/Swiss-Prot;Acc:Q9SK87]	OS03G0189600	*	Os03g0189600 protein; Oxidoreductase, zinc-binding dehydrogenase family protein, expressed; cDNA clone:001-042-C10, full insert sequence; cDNA clone:J013062F20, full insert sequence [Source:UniProtKB/TrEMBL;Acc:Q10QN9]
Zm00001eb006780	0	0	0	0	1	19638654	19640660	-	675	protein_coding	*	IPR002213	UDP-glucuronosyl/UDP-glucosyltransferase	*	*	*	OS07G0510400;OS07G0510500	*	Os07g0510400 protein; Putative glucosyltransferase; cDNA clone:001-204-G12, full insert sequence; cDNA clone:001-204-H01, full insert sequence [Source:UniProtKB/TrEMBL;Acc:Q6Z4C0];Os07g0510500 protein; Putative glucosyltransferase-3 [Source:UniProtKB/TrEMBL;Acc:Q6Z4B7]
Zm00001eb006790	0	0	0	0	1	19640698	19641252	-	555	protein_coding	*	*	*	*	*	*	*	*	*
Zm00001eb006800	0	0	0	0	1	19641289	19643468	-	399	protein_coding	*	*	*	*	*	*	*	*	*
Zm00001eb006810	0	0	0	0	1	19735324	19736610	-	1287	misc_non_coding	*	*	*	*	*	*	*	*	*
Zm00001eb006820	0	0	0	0	1	19735616	19737216	+	1601	misc_non_coding	*	*	*	*	*	*	*	*	*
Zm00001eb006830	0.0093479	0.0109365	0.0245907	0	1	19754550	19757775	-	2096	protein_coding	UbiA prenyltransferase family protein [Source:Projected from Arabidopsis thaliana (AT1G60600) TAIR;Acc:AT1G60600]	;IPR000537;IPR011937	;UbiA prenyltransferase family;1,4-dihydroxy-2-naphthoate phytyltransferase	AT1G60600	ABC4	1,4-dihydroxy-2-naphthoate polyprenyltransferase, chloroplastic [Source:UniProtKB/Swiss-Prot;Acc:Q0WUA3]	OS03G0190100	*	1,4-dihydroxy-2-naphthoate phytyltransferase family protein, expressed; Os03g0190100 protein; cDNA clone:001-041-H11, full insert sequence; cDNA clone:J013060C07, full insert sequence [Source:UniProtKB/TrEMBL;Acc:Q10QN3]
Zm00001eb006840	0	0.0254625	0	0.0152179	1	19760733	19769462	+	900	protein_coding	*	*	*	*	*	*	*	*	*
Zm00001eb006850	0.371599	0.152684	1.72066	1.00331	1	19809756	19812146	-	1055	protein_coding	Ras-related protein Rab11D; Uncharacterized protein [Source:UniProtKB/TrEMBL;Acc:B4G242]	IPR005225;IPR003579;IPR003578;IPR002041;IPR001806;IPR020849;IPR027417	Small GTP-binding protein domain;Small GTPase superfamily, Rab type;Small GTPase superfamily, Rho type;Ran GTPase;Small GTPase superfamily;Small GTPase superfamily, Ras type;P-loop containing nucleoside triphosphate hydrolase	AT4G39990;AT5G65270	RABA4B;RABA4A	Ras-related protein RABA4b [Source:UniProtKB/Swiss-Prot;Acc:Q9SMQ6];Ras-related protein RABA4a [Source:UniProtKB/Swiss-Prot;Acc:Q9FJN8]	*	*	*
Zm00001eb006860	0	0	0	0	1	19814662	19818158	-	2673	protein_coding	*	IPR003591;IPR001611	Leucine-rich repeat, typical subtype;Leucine-rich repeat	AT1G78230	*	Outer arm dynein light chain 1 protein [Source:TAIR;Acc:AT1G78230]	OS03G0190300	*	Leucine-rich repeat family protein, putative, expressed; Putative uncharacterized protein OJ1217B09.19 [Source:UniProtKB/TrEMBL;Acc:Q8H7M7]
Zm00001eb006870	133.604	130.132	103.333	48.338	1	19871210	19875488	-	1647	protein_coding	Ubiquitin carboxyl-terminal hydrolase [Source:UniProtKB/TrEMBL;Acc:B4FU72]	IPR001394;IPR018200;IPR028889	Peptidase C19, ubiquitin carboxyl-terminal hydrolase 2;Peptidase C19, ubiquitin carboxyl-terminal hydrolase 2, conserved site;Ubiquitin carboxyl-terminal hydrolase-like domain	AT4G39910;AT2G22310	UBP3;UBP4	Ubiquitin carboxyl-terminal hydrolase 3 [Source:UniProtKB/Swiss-Prot;Acc:O24454];Ubiquitin carboxyl-terminal hydrolase 4 [Source:UniProtKB/Swiss-Prot;Acc:Q8LAM0]	OS03G0190800	*	Ubiquitin carboxyl-terminal hydrolase [Source:UniProtKB/TrEMBL;Acc:Q8H7M6]
Zm00001eb006880	3.98146	6.02173	6.99045	14.0741	1	19877490	19881678	-	2019	protein_coding	Putative uncharacterized protein [Source:UniProtKB/TrEMBL;Acc:B6TVK2]	*	*	AT1G34630	*	BEST Arabidopsis thaliana protein match is: Mitochondrial import inner membrane translocase subunit Tim17/Tim22/Tim23 family protein (TAIR:AT5G51150.1); Has 323 Blast hits to 315 proteins in 124 species: Archae - 0; Bacteria - 0; Metazoa - 95; Fungi /.../; Plants - 73; Viruses - 0; Other Eukaryotes - 45 (source: NCBI BLink). [Source:TAIR;Acc:AT1G34630]	OS03G0190900	*	Expressed protein; Putative uncharacterized protein OJ1217B09.21 [Source:UniProtKB/TrEMBL;Acc:Q8H7M5]
Zm00001eb006890	0.836036	1.3332	0.899406	0.705382	1	19954509	19980165	-	4963	protein_coding	*	;IPR002909;IPR002110;IPR000048;IPR013783;IPR014756;IPR020683;IPR027417;IPR005559	;Cell surface receptor IPT/TIG;Ankyrin repeat;IQ motif, EF-hand binding site;Immunoglobulin-like fold;Immunoglobulin E-set;Ankyrin repeat-containing domain;P-loop containing nucleoside triphosphate hydrolase;CG-1 DNA-binding domain	AT2G22300;AT5G64220;AT5G09410	CMTA3;CMTA2;CMTA1	Calmodulin-binding transcription activator 3 [Source:UniProtKB/Swiss-Prot;Acc:Q8GSA7];Calmodulin-binding transcription activator 2 [Source:UniProtKB/Swiss-Prot;Acc:Q6NPP4];Calmodulin-binding transcription activator 1 [Source:UniProtKB/Swiss-Prot;Acc:Q9FY74]	OS03G0191000	*	Os03g0191000 protein [Source:UniProtKB/TrEMBL;Acc:Q0DUE4]
Zm00001eb006900	0.157947	0.0659156	0.133925	0.116536	1	19982980	19984385	-	869	protein_coding	Uncharacterized protein [Source:UniProtKB/TrEMBL;Acc:B4FH19]	IPR002067;IPR018108;IPR023395	Mitochondrial carrier protein;Mitochondrial substrate/solute carrier;Mitochondrial carrier domain	AT5G64970	*	Probable mitochondrial adenine nucleotide transporter BTL3 [Source:UniProtKB/Swiss-Prot;Acc:Q9LV81]	OS03G0191100	*	Mitochondrial carrier protein, expressed; Os03g0191100 protein; cDNA clone:J013064M16, full insert sequence [Source:UniProtKB/TrEMBL;Acc:Q10QM8]
Zm00001eb006910	8.21658	6.30099	6.89871	6.13124	1	20068706	20079441	-	2053	protein_coding	Uncharacterized protein [Source:UniProtKB/TrEMBL;Acc:B4FH19]	IPR002067;IPR018108;IPR023395	Mitochondrial carrier protein;Mitochondrial substrate/solute carrier;Mitochondrial carrier domain	AT5G64970	*	Probable mitochondrial adenine nucleotide transporter BTL3 [Source:UniProtKB/Swiss-Prot;Acc:Q9LV81]	OS03G0191100	*	Mitochondrial carrier protein, expressed; Os03g0191100 protein; cDNA clone:J013064M16, full insert sequence [Source:UniProtKB/TrEMBL;Acc:Q10QM8]
Zm00001eb006920	21.3001	25.0548	23.8766	23.9889	1	20111600	20117637	-	2673	protein_coding	Uncharacterized protein [Source:UniProtKB/TrEMBL;Acc:B4FYB9]	IPR007255;IPR016159;IPR016632	Conserved oligomeric Golgi complex subunit 8;Cullin repeat-like-containing domain;Conserved oligomeric Golgi complex subunit 8, Metazoal and Viridiplantae	AT5G11980	*	conserved oligomeric Golgi complex component-related / COG complex component-related [Source:TAIR;Acc:AT5G11980]	OS12G0538300	*	Dor1-like family protein, expressed; Os12g0538300 protein; cDNA clone:J013106G16, full insert sequence [Source:UniProtKB/TrEMBL;Acc:Q2QP91]
Zm00001eb006930	0.135476	0.109839	0.221711	0.345272	1	20140511	20141792	-	1157	protein_coding	Putative uncharacterized protein [Source:UniProtKB/TrEMBL;Acc:B6TZL4]	IPR001202	WW domain	*	*	*	OS03G0191200	*	Expressed protein; Os03g0191200 protein; cDNA clone:J023042L16, full insert sequence [Source:UniProtKB/TrEMBL;Acc:Q10QM7]
Zm00001eb006940	14.7947	10.2302	7.58698	8.44912	1	20149035	20152395	+	1652	protein_coding	Ras-related protein Rab-6A [Source:UniProtKB/TrEMBL;Acc:B6STE7]	IPR005225;IPR003579;IPR003578;IPR002041;IPR001806;IPR020849;IPR027417	Small GTP-binding protein domain;Small GTPase superfamily, Rab type;Small GTPase superfamily, Rho type;Ran GTPase;Small GTPase superfamily;Small GTPase superfamily, Ras type;P-loop containing nucleoside triphosphate hydrolase	AT2G22290;AT5G10260;AT5G64990	RABH1D;RABH1E;RABH1A	Ras-related protein RABH1d [Source:UniProtKB/Swiss-Prot;Acc:Q9SID8];Ras-related protein RABH1e [Source:UniProtKB/Swiss-Prot;Acc:Q9LFT9];Ras-related protein RABH1a [Source:UniProtKB/Swiss-Prot;Acc:Q9LV79]	OS03G0191400	*	Ras-related protein Rab-6A, putative, expressed [Source:UniProtKB/TrEMBL;Acc:Q10QM5]
Zm00001eb006950	0.861792	0.754986	1.11654	0.945793	1	20152221	20159631	-	2767	protein_coding	Uncharacterized protein [Source:UniProtKB/TrEMBL;Acc:C0PGL0]	IPR001313;IPR011989;IPR016024	Pumilio RNA-binding repeat;Armadillo-like helical;Armadillo-type fold	AT1G35750;AT1G22240;AT1G35730;AT1G78160;AT4G08840	APUM10;APUM8;APUM9;APUM7;APUM11	Putative pumilio homolog 10 [Source:UniProtKB/Swiss-Prot;Acc:Q9LP21];Putative pumilio homolog 8, chloroplastic [Source:UniProtKB/Swiss-Prot;Acc:Q9LM20];Pumilio homolog 9 [Source:UniProtKB/Swiss-Prot;Acc:Q1PFN9];Putative pumilio homolog 7, chloroplastic [Source:UniProtKB/Swiss-Prot;Acc:Q9C9R6];Pumilio homolog 11 [Source:UniProtKB/Swiss-Prot;Acc:Q9LDW3]	OS03G0191700	*	Os03g0191700 protein; Pumilio-family RNA binding repeat containing protein, expressed [Source:UniProtKB/TrEMBL;Acc:Q10QM3]
Zm00001eb006960	0	0	0	0	1	20169420	20170080	+	564	protein_coding	*	*	*	*	*	*	*	*	*
Zm00001eb006970	0	0	0	0.0534948	1	20200614	20201738	+	1125	protein_coding	*	*	*	AT2G22180;AT4G39745	*	hydroxyproline-rich glycoprotein family protein [Source:TAIR;Acc:AT2G22180];hydroxyproline-rich glycoprotein family protein [Source:TAIR;Acc:AT4G39745]	OS03G0191800	*	Expressed protein [Source:UniProtKB/TrEMBL;Acc:Q10QM2]
Zm00001eb006980	0	0	0	0	1	20201018	20201339	-	322	misc_non_coding	*	*	*	*	*	*	*	*	*
Zm00001eb006990	0	0	0	0	1	20207597	20208321	+	454	protein_coding	*	IPR002290;IPR002048;IPR000719;IPR011009;IPR011992;IPR018247	Serine/threonine- / dual specificity protein kinase, catalytic domain;Calcium-binding EF-hand;Protein kinase, catalytic domain;Protein kinase-like domain;EF-hand-like domain;EF-Hand 1, calcium-binding site	AT2G41860;AT5G12480;AT5G19450;AT3G57530	CPK14;CPK7;CPK8;CPK32	Calcium-dependent protein kinase 14 [Source:UniProtKB/Swiss-Prot;Acc:P93759];Calcium-dependent protein kinase 7 [Source:UniProtKB/Swiss-Prot;Acc:Q38873];Calcium-dependent protein kinase 8 [Source:UniProtKB/Swiss-Prot;Acc:Q42438];Calcium-dependent protein kinase 32 [Source:UniProtKB/Swiss-Prot;Acc:Q6NLQ6]	OS07G0568600	*	Os07g0568600 protein; Putative calcium-dependent protein kinase [Source:UniProtKB/TrEMBL;Acc:Q84SL0]
Zm00001eb007000	0	0	0.449403	0.115174	1	20259319	20260745	-	1427	protein_coding	Uncharacterized protein [Source:UniProtKB/TrEMBL;Acc:B4FKR7]	IPR001471;IPR016177	AP2/ERF domain;DNA-binding, integrase-type	AT2G22200;AT5G65130;AT1G22190;AT1G36060;AT4G39780;AT1G78080	ERF056;ERF057;RAP2-13;ERF055;ERF060;RAP2-4	Ethylene-responsive transcription factor ERF056 [Source:UniProtKB/Swiss-Prot;Acc:Q9SIE4];Ethylene-responsive transcription factor ERF057 [Source:UniProtKB/Swiss-Prot;Acc:Q9FJQ2];Ethylene-responsive transcription factor RAP2-13 [Source:UniProtKB/Swiss-Prot;Acc:Q9LM15];Ethylene-responsive transcription factor ERF055 [Source:UniProtKB/Swiss-Prot;Acc:Q9SKW5];Ethylene-responsive transcription factor E…	OS03G0191900	*	AP2 domain containing protein, expressed; Os03g0191900 protein [Source:UniProtKB/TrEMBL;Acc:Q10QM1]
Zm00001eb007010	9.91375	8.21934	9.79978	8.08713	1	20270320	20275331	-	2202	protein_coding	*	*	*	AT2G13840	*	Polymerase/histidinol phosphatase-like [Source:TAIR;Acc:AT2G13840]	OS03G0192000	*	Os03g0192000 protein; PHP domain C-terminal region family protein, expressed [Source:UniProtKB/TrEMBL;Acc:Q10QM0]
Zm00001eb007020	0.0101735	0	0.0211127	0	1	20278027	20280743	+	2025	protein_coding	Uncharacterized protein [Source:UniProtKB/TrEMBL;Acc:C0PED9]	IPR001563;IPR018202;IPR029058	Peptidase S10, serine carboxypeptidase;Peptidase S10, serine carboxypeptidase, active site;Alpha/Beta hydrolase fold	AT2G05850;AT3G52020;AT3G52010;AT3G63470;AT3G52000	SCPL38;SCPL39;SCPL37;SCPL40;SCPL36	Serine carboxypeptidase-like 38 [Source:UniProtKB/Swiss-Prot;Acc:Q9ZUG3];Serine carboxypeptidase-like 39 [Source:UniProtKB/Swiss-Prot;Acc:Q9SV02];Serine carboxypeptidase-like 37 [Source:UniProtKB/Swiss-Prot;Acc:Q84WF0];Serine carboxypeptidase-like 40 [Source:UniProtKB/Swiss-Prot;Acc:Q0WRX3];Serine carboxypeptidase-like 36 [Source:UniProtKB/Swiss-Prot;Acc:Q9SV04]	OS03G0192100	*	Serine carboxypeptidase family protein, expressed [Source:UniProtKB/TrEMBL;Acc:Q10QL8]
Zm00001eb007030	16.1258	16.9632	17.5373	14.1906	1	20382075	20388154	+	3072	protein_coding	Uncharacterized protein [Source:UniProtKB/TrEMBL;Acc:C0PEG7]	IPR001841;IPR015880;	Zinc finger, RING-type;Zinc finger, C2H2-like;	AT2G47090;AT3G62240	*	zinc ion binding;nucleic acid binding [Source:TAIR;Acc:AT2G47090];RING/U-box superfamily protein [Source:TAIR;Acc:AT3G62240]	OS05G0279400	*	Os05g0279400 protein; cDNA clone:J033101B01, full insert sequence [Source:UniProtKB/TrEMBL;Acc:Q0DJH5]
Zm00001eb007040	0	0	0	0	1	20392056	20392924	-	402	protein_coding	*	*	*	*	*	*	*	*	*
Zm00001eb007050	1.69245	3.00676	2.25146	2.33829	1	20453374	20463663	+	7146	protein_coding	*	IPR002934	Nucleotidyl transferase domain	AT3G61690	*	nucleotidyltransferases [Source:TAIR;Acc:AT3G61690]	OS03G0210800	*	Putative uncharacterized protein [Source:UniProtKB/TrEMBL;Acc:B9F650]
Zm00001eb007060	2.12006	2.8871	2.94425	4.83069	1	20589305	20591690	+	2129	protein_coding	Uncharacterized protein [Source:UniProtKB/TrEMBL;Acc:C0P4E8]	*	*	AT1G13930;AT2G03440	;NRP1	Involved in response to salt stress. Knockout mutants are hypersensitive to salt stress. [Source:TAIR;Acc:AT1G13930];nodulin-related protein 1 [Source:TAIR;Acc:AT2G03440]	OS03G0210600	*	Expressed protein [Source:UniProtKB/TrEMBL;Acc:Q10Q42]
Zm00001eb007070	2.0387	2.34872	2.49361	3.08003	1	20684564	20687147	-	974	protein_coding	Cp protein; Uncharacterized protein [Source:UniProtKB/TrEMBL;Acc:B6T306]	IPR007493	Protein of unknown function DUF538	AT2G03350	*	Protein of unknown function, DUF538 [Source:TAIR;Acc:AT2G03350]	OS03G0210500	*	Os03g0210500 protein [Source:UniProtKB/TrEMBL;Acc:Q0DU33]
Zm00001eb007080	0.52041	0.945266	1.58138	3.12411	1	20696669	20701774	-	1576	protein_coding	*	*	*	*	*	*	*	*	*
Zm00001eb007090	4.53801	6.78114	6.00777	6.85742	1	20781513	20790239	+	3650	protein_coding	Uncharacterized protein [Source:UniProtKB/TrEMBL;Acc:C0PIV7]	*	*	AT1G04080	PRP39	Tetratricopeptide repeat (TPR)-like superfamily protein [Source:TAIR;Acc:AT1G04080]	OS03G0210400	*	Os03g0210400 protein; Pre-mRNA processing protein prp39, putative, expressed [Source:UniProtKB/TrEMBL;Acc:Q10Q44]
Zm00001eb007100	0	0	0	0	1	20856771	20859390	-	1345	protein_coding	Putative uncharacterized protein [Source:UniProtKB/TrEMBL;Acc:B6UEF4]	*	*	*	*	*	*	*	*
Zm00001eb007110	0	0	0	0	1	20860583	20861143	+	561	protein_coding	*	*	*	*	*	*	*	*	*
Zm00001eb007120	0	0	0	0	1	21036450	21037301	-	852	protein_coding	*	*	*	*	*	*	*	*	*
Zm00001eb007130	3.45547	3.63301	4.9926	3.57172	1	21037974	21051410	+	2689	protein_coding	methionyl-tRNA synthetase / methionine--tRNA ligase / MetRS (cpMetRS) [Source:Projected from Arabidopsis thaliana (AT3G55400) TAIR;Acc:AT3G55400]	IPR009080;IPR014729;IPR014758;IPR015413;IPR023457	Aminoacyl-tRNA synthetase, class 1a, anticodon-binding;Rossmann-like alpha/beta/alpha sandwich fold;Methionyl-tRNA synthetase;Methionyl/Leucyl tRNA synthetase;Methionine-tRNA synthetase, type 2	AT3G55400	OVA1	methionyl-tRNA synthetase / methionine--tRNA ligase / MetRS (cpMetRS) [Source:TAIR;Acc:AT3G55400]	OS03G0209600	*	Methionyl-tRNA synthetase, putative, expressed; Os03g0209600 protein; cDNA clone:J013160O09, full insert sequence [Source:UniProtKB/TrEMBL;Acc:Q10Q53]
Zm00001eb007140	3.71164	0.791408	1.03601	0.459513	1	21137801	21143003	+	2711	protein_coding	Uncharacterized protein [Source:UniProtKB/TrEMBL;Acc:B4FKU0]	IPR001594	Zinc finger, DHHC-type, palmitoyltransferase	AT1G69420	PAT22	Probable protein S-acyltransferase 22 [Source:UniProtKB/Swiss-Prot;Acc:Q9C533]	OS03G0209500	*	Os03g0209500 protein; Zinc finger family protein, putative, expressed; cDNA clone:J033105H03, full insert sequence [Source:UniProtKB/TrEMBL;Acc:Q10Q54]
Zm00001eb007150	32.8432	23.507	22.6115	24.761	1	21144661	21147774	-	1019	protein_coding	Golgi transport 1 protein B; Uncharacterized protein [Source:UniProtKB/TrEMBL;Acc:B4FM03]	;IPR007305	;Vesicle transport protein, Got1/SFT2-like	AT3G03180;AT3G49420;AT5G01430	*	Got1/Sft2-like vescicle transport protein family [Source:TAIR;Acc:AT3G03180];Got1/Sft2-like vescicle transport protein family [Source:TAIR;Acc:AT3G49420];Got1/Sft2-like vescicle transport protein family [Source:TAIR;Acc:AT5G01430]	OS03G0209400	*	Got1-like family protein, expressed; Os03g0209400 protein; cDNA clone:006-205-H12, full insert sequence [Source:UniProtKB/TrEMBL;Acc:Q10Q55]
Zm00001eb007160	0	0	0	0	1	21216264	21229120	+	876	protein_coding	*	IPR003653	Peptidase C48, SUMO/Sentrin/Ubl1	*	*	*	*	*	*
Zm00001eb007170	0.0213929	0.0597877	0.257132	0.121369	1	21238618	21239580	-	963	protein_coding	MFP1 attachment factor 1 [Source:UniProtKB/TrEMBL;Acc:B6SJL1]	IPR025265	WPP domain	AT5G27940;AT5G43070;AT1G47200	WPP3;WPP1;WPP2	WPP domain-containing protein 3 [Source:UniProtKB/Swiss-Prot;Acc:Q0WQ91];WPP domain-containing protein 1 [Source:UniProtKB/Swiss-Prot;Acc:Q9FMH6];WPP domain-containing protein 2 [Source:UniProtKB/Swiss-Prot;Acc:Q9C500]	OS03G0209000	*	MFP1 attachment factor 1, putative, expressed; Os03g0209000 protein; Putative uncharacterized protein OSJNBa0014O06.16; cDNA clone:002-133-B05, full insert sequence [Source:UniProtKB/TrEMBL;Acc:Q8H056]
Zm00001eb007180	49.5811	28.7207	33.7342	12.809	1	21352586	21377736	+	1935	protein_coding	*	*	*	*	*	*	*	*	*
Zm00001eb007190	6.25264	7.46263	8.07719	3.78778	1	21402224	21404854	-	2631	protein_coding	Pentatricopeptide repeat (PPR) superfamily protein [Source:Projected from Arabidopsis thaliana (AT1G02420) TAIR;Acc:AT1G02420]	IPR002885;IPR011990	Pentatricopeptide repeat;Tetratricopeptide-like helical	AT1G02420	*	Putative pentatricopeptide repeat-containing protein At1g02420 [Source:UniProtKB/Swiss-Prot;Acc:Q9FZ19]	OS03G0208600	*	Os03g0208600 protein; Pentatricopeptide, putative, expressed; Putative uncharacterized protein OSJNBa0014O06.14 [Source:UniProtKB/TrEMBL;Acc:Q8H058]
Zm00001eb007200	0.58489	0.583029	1.2159	1.01267	1	21404237	21406579	+	630	protein_coding	*	*	*	*	*	*	*	*	*
Zm00001eb007210	0	0	0	0	1	21531409	21531987	+	579	misc_non_coding	*	*	*	*	*	*	*	*	*
Zm00001eb007220	7.40593	10.6876	9.1731	9.19426	1	21531461	21537251	+	2368	protein_coding	Retinoblastoma-binding protein-like [Source:UniProtKB/TrEMBL;Acc:B6SH81]	IPR001680;IPR015943;IPR017986;IPR019775	WD40 repeat;WD40/YVTN repeat-like-containing domain;WD40-repeat-containing domain;WD40 repeat, conserved site	AT3G21060	RBL	Protein RBL [Source:UniProtKB/Swiss-Prot;Acc:Q5E915]	OS03G0207900	*	Os03g0207900 protein; Putative retinoblastoma-binding protein; Retinoblastoma-binding protein, putative, expressed [Source:UniProtKB/TrEMBL;Acc:Q8H060]
Zm00001eb007230	0	0	0	0	1	21541063	21543518	-	2360	protein_coding	*	IPR000225;IPR011989;IPR011990;IPR016024;IPR019734	;Armadillo-like helical;Tetratricopeptide-like helical;Armadillo-type fold;Tetratricopeptide repeat	AT3G50030;AT5G43120	*	ARM-repeat/Tetratricopeptide repeat (TPR)-like protein [Source:TAIR;Acc:AT3G50030];ARM-repeat/Tetratricopeptide repeat (TPR)-like protein [Source:TAIR;Acc:AT5G43120]	OS03G0207800	*	Putative uncharacterized protein OSJNBa0014O06.11; Tetratricopeptide repeat, putative [Source:UniProtKB/TrEMBL;Acc:Q8H061]
Zm00001eb007240	8.16078	9.77433	9.59539	10.3669	1	21612797	21617624	+	1409	protein_coding	Mitochondrial ribosomal protein L43 [Source:UniProtKB/TrEMBL;Acc:B6T6X8]	IPR007741;IPR012336	Ribosomal protein/NADH dehydrogenase domain;Thioredoxin-like fold	AT3G59650	*	mitochondrial ribosomal protein L51/S25/CI-B8 family protein [Source:TAIR;Acc:AT3G59650]	OS03G0207250	*	Mitochondrial ribosomal protein L51/S25/CI-B8 family protein, putative, expressed; Os03g0207250 protein; Putative uncharacterized protein OSJNBa0014O06.7; cDNA, clone: J065201P12, full insert sequence [Source:UniProtKB/TrEMBL;Acc:Q8H065]
Zm00001eb007250	0.660623	1.01143	0.807691	3.57274	1	21621148	21624896	+	2992	protein_coding	Syntaxin/t-SNARE family protein [Source:Projected from Arabidopsis thaliana (AT1G27700) TAIR;Acc:AT1G27700]	IPR010989;IPR015260	;Syntaxin 6, N-terminal	AT1G27700	*	Syntaxin/t-SNARE family protein [Source:TAIR;Acc:AT1G27700]	OS03G0207200	*	Expressed protein; Os03g0207200 protein [Source:UniProtKB/TrEMBL;Acc:Q10Q73]
Zm00001eb007260	0	0	0	0	1	21621399	21621698	-	300	misc_non_coding	*	*	*	*	*	*	*	*	*
Zm00001eb007270	9.54687	8.43425	9.27617	11.7557	1	21625306	21627313	-	1416	protein_coding	Uncharacterized protein [Source:UniProtKB/TrEMBL;Acc:B4FG50]	IPR001841;IPR013083	Zinc finger, RING-type;Zinc finger, RING/FYVE/PHD-type	AT1G49850	*	RING/U-box superfamily protein [Source:TAIR;Acc:AT1G49850]	OS03G0206900	*	Os03g0206900 protein; Zinc finger, C3HC4 type family protein, expressed; cDNA clone:002-153-B07, full insert sequence [Source:UniProtKB/TrEMBL;Acc:Q10Q76]
Zm00001eb007280	24.0865	16.1347	14.0848	7.01742	1	21627751	21630805	+	2686	protein_coding	Uncharacterized protein [Source:UniProtKB/TrEMBL;Acc:B7ZYS1]	IPR027356;IPR000210;IPR011333	NPH3 domain;;BTB/POZ fold	AT5G67385;AT3G49970	*	BTB/POZ domain-containing protein At5g67385 [Source:UniProtKB/Swiss-Prot;Acc:Q66GP0];Putative BTB/POZ domain-containing protein At3g49970 [Source:UniProtKB/Swiss-Prot;Acc:Q9SN21]	OS03G0206700	*	Putative uncharacterized protein OSJNBa0014O06.3; Transposon protein, putative, Mutator sub-class, expressed [Source:UniProtKB/TrEMBL;Acc:Q8H069]
Zm00001eb007290	0	0	0	0	1	21635185	21639923	+	675	protein_coding	*	*	*	*	*	*	*	*	*
Zm00001eb007300	0	0	0	0	1	21648159	21653025	+	915	protein_coding	*	*	*	*	*	*	*	*	*
Zm00001eb007310	0.0274318	0	0	0	1	21693058	21711680	-	1502	protein_coding	CASP-like protein 5A2 [Source:UniProtKB/Swiss-Prot;Acc:P0DI66]	IPR006702	Uncharacterised protein family UPF0497, trans-membrane plant	AT2G28370;AT2G37200	*	CASP-like protein 5A2 [Source:UniProtKB/Swiss-Prot;Acc:Q9SKN3];CASP-like protein 5A1 [Source:UniProtKB/Swiss-Prot;Acc:Q6NPF8]	OS03G0206600	*	CASP-like protein 5A1 [Source:UniProtKB/Swiss-Prot;Acc:Q10Q78]
Zm00001eb007320	0	0	0.0685327	0.0565617	1	21734587	21735231	+	532	protein_coding	Uncharacterized protein [Source:UniProtKB/TrEMBL;Acc:C4J6I1]	*	*	AT5G43150	*	unknown protein; FUNCTIONS IN: molecular_function unknown; INVOLVED IN: biological_process unknown; LOCATED IN: mitochondrion; EXPRESSED IN: 22 plant structures; EXPRESSED DURING: 13 growth stages; Has 1807 Blast hits to 1807 proteins in 277 species /.../ae - 0; Bacteria - 0; Metazoa - 736; Fungi - 347; Plants - 385; Viruses - 0; Other Eukaryotes - 339 (source: NCBI BLink). [Source:TAIR;Acc:AT5G4…	OS03G0206400	*	Expressed protein; Os03g0206400 protein; Putative uncharacterized protein OSJNBa0014O06.1; cDNA clone:J013072H16, full insert sequence [Source:UniProtKB/TrEMBL;Acc:Q8H071]
Zm00001eb007330	0	0	0	0	1	21756736	21760748	-	3951	protein_coding	*	IPR001471;IPR016177	AP2/ERF domain;DNA-binding, integrase-type	*	*	*	*	*	*
Zm00001eb007340	0	0	0	0	1	21760843	21761211	-	369	protein_coding	*	*	*	*	*	*	*	*	*
Zm00001eb007350	0	0	0	0	1	21761258	21762775	-	1518	protein_coding	*	*	*	*	*	*	*	*	*
Zm00001eb007360	0	0	0	0	1	21762903	21763145	-	243	protein_coding	*	*	*	*	*	*	*	*	*
Zm00001eb007370	0	0	0	0	1	21787133	21787486	-	354	protein_coding	*	IPR001471;IPR016177	AP2/ERF domain;DNA-binding, integrase-type	*	*	*	*	*	*
Zm00001eb007380	0	0	0	0	1	21788449	21788907	-	366	protein_coding	*	*	*	*	*	*	*	*	*
Zm00001eb007390	0	0	0	0	1	21788939	21790195	-	1257	protein_coding	*	*	*	*	*	*	*	*	*
Zm00001eb007400	0	0	0	0	1	21790238	21791074	-	837	protein_coding	*	*	*	*	*	*	*	*	*
Zm00001eb007410	0	0	0	0	1	21791904	21792922	-	927	protein_coding	*	IPR001471;IPR016177	AP2/ERF domain;DNA-binding, integrase-type	*	*	*	*	*	*
Zm00001eb007420	0	0	0	0	1	21825964	21826872	-	909	protein_coding	*	IPR001471;IPR016177	AP2/ERF domain;DNA-binding, integrase-type	*	*	*	*	*	*
Zm00001eb007430	0	0	0	0	1	21826954	21827712	-	759	protein_coding	*	*	*	*	*	*	*	*	*
Zm00001eb007440	7.44408	5.64088	4.76659	10.7578	1	21830057	21833019	+	1176	protein_coding	Augmenter of liver regeneration [Source:UniProtKB/TrEMBL;Acc:B6T0E3]	IPR017905	ERV/ALR sulphydryl oxidase	AT1G49880	ERV1	FAD-linked sulfhydryl oxidase ERV1 [Source:UniProtKB/Swiss-Prot;Acc:Q8GXX0]	OS03G0206300	*	Expressed protein; Os03g0206300 protein; cDNA clone:J033099I24, full insert sequence [Source:UniProtKB/TrEMBL;Acc:Q10Q80]
Zm00001eb007450	0	0	0	0	1	21833775	21834963	-	1189	protein_coding	Putative uncharacterized protein [Source:UniProtKB/TrEMBL;Acc:B6SMM5]	*	*	*	*	*	OS03G0206201	*	*
Zm00001eb007460	0.0796108	0	0	0.0400677	1	21833775	21835884	+	751	protein_coding	*	*	*	*	*	*	*	*	*
Zm00001eb007470	1.93369	4.06494	3.1654	7.5735	1	21840825	21858693	+	2778	protein_coding	Uncharacterized protein [Source:UniProtKB/TrEMBL;Acc:C0PAQ8]	IPR007573	Protein of unknown function DUF566	AT1G49890;AT3G19570;AT5G43160	QWRF2;SCO3;QWRF9	QWRF motif-containing protein 2 [Source:UniProtKB/Swiss-Prot;Acc:Q94AI1];Protein SNOWY COTYLEDON 3 [Source:UniProtKB/Swiss-Prot;Acc:Q8GXD9];Family of unknown function (DUF566) [Source:TAIR;Acc:AT5G43160]	OS10G0345701;OS10G0345600	*	;Expressed protein; Os10g0345600 protein; cDNA clone:J023043O20, full insert sequence [Source:UniProtKB/TrEMBL;Acc:Q339L3]
Zm00001eb007480	0	0	0	0.497588	1	21840925	21841315	-	391	misc_non_coding	*	*	*	*	*	*	*	*	*
Zm00001eb007490	0	0	0	0	1	21867090	21869211	+	1734	protein_coding	HLS1 [Source:UniProtKB/TrEMBL;Acc:B6SUM6]	IPR000182;IPR016181	GNAT domain;Acyl-CoA N-acyltransferase	AT5G67430;AT2G23060;AT4G37580	;HLS1	Acyl-CoA N-acyltransferases (NAT) superfamily protein [Source:TAIR;Acc:AT5G67430];Probable N-acetyltransferase HLS1-like [Source:UniProtKB/Swiss-Prot;Acc:O64815];Probable N-acetyltransferase HLS1 [Source:UniProtKB/Swiss-Prot;Acc:Q42381]	OS03G0205800	*	Acetyltransferase, GNAT family protein, expressed [Source:UniProtKB/TrEMBL;Acc:Q10Q85]
Zm00001eb007500	0	0.00516447	0.0272007	0	1	21867402	21869619	-	2218	protein_coding	*	*	*	*	*	*	*	*	*
Zm00001eb007510	1.66268	1.57551	1.13157	2.16813	1	21904356	21920971	-	3658	protein_coding	Uncharacterized protein [Source:UniProtKB/TrEMBL;Acc:B4FJU0]	IPR001199	Cytochrome b5-like heme/steroid binding domain	AT4G14965	MAPR4	Membrane-associated progesterone-binding protein 4 [Source:UniProtKB/Swiss-Prot;Acc:Q2HIW2]	OS03G0205500	*	membrane-associated progesterone binding protein 4 [Source:Projected from Arabidopsis thaliana (AT4G14965) TAIR;Acc:AT4G14965]
Zm00001eb007520	0	0	0	0.0782637	1	21906749	21907098	+	350	misc_non_coding	*	*	*	*	*	*	*	*	*
Zm00001eb007530	0.025093	0	0	0.252972	1	21909581	21910401	-	821	misc_non_coding	*	*	*	*	*	*	*	*	*
Zm00001eb007540	0	0	0	0	1	21964588	21972157	+	579	protein_coding	*	*	*	*	*	*	*	*	*
Zm00001eb007550	0.425058	0.143217	0.278315	0.45451	1	22032705	22049520	+	1206	protein_coding	*	*	*	*	*	*	*	*	*
Zm00001eb007560	0	0	0	0	1	22037536	22037915	-	267	protein_coding	*	*	*	*	*	*	*	*	*
Zm00001eb007570	2.42486	4.38292	3.55862	2.79124	1	22114259	22125327	-	5775	protein_coding	5'-3' exonuclease family protein [Source:Projected from Arabidopsis thaliana (AT3G28030) TAIR;Acc:AT3G28030]	IPR001044;IPR006084;IPR006085;IPR006086;IPR008918;IPR019974;IPR020045;IPR029060	XPG/Rad2 endonuclease, eukaryotes;XPG/Rad2 endonuclease;XPG N-terminal;XPG-I domain;Helix-hairpin-helix motif, class 2;XPG conserved site;5'-3' exonuclease, C-terminal domain;PIN domain-like	AT3G28030	UVH3	DNA repair protein UVH3 [Source:UniProtKB/Swiss-Prot;Acc:Q9ATY5]	OS03G0205400	*	Os03g0205400 protein [Source:UniProtKB/TrEMBL;Acc:Q0DU61]
Zm00001eb007580	0	0	0	0	1	22258455	22262373	+	978	protein_coding	*	*	*	AT1G27740;AT5G43175	BHLH54;BHLH139	Transcription factor bHLH54 [Source:UniProtKB/Swiss-Prot;Acc:Q8LEG1];Transcription factor bHLH139 [Source:UniProtKB/Swiss-Prot;Acc:Q3E7L7]	OS03G0205300	*	Helix-loop-helix DNA-binding domain containing protein [Source:UniProtKB/TrEMBL;Acc:Q10Q90]
Zm00001eb007590	21.2852	15.0731	16.58	17.7686	1	22320919	22325176	+	914	protein_coding	*	*	*	*	*	*	*	*	*
Zm00001eb007600	7.87639	10.1375	11.9133	8.69262	1	22435069	22442054	+	3641	protein_coding	Ubiquitin system component Cue protein [Source:Projected from Arabidopsis thaliana (AT1G27752) TAIR;Acc:AT1G27752]	IPR003892;IPR009060	Ubiquitin system component Cue;	AT1G27752	*	Ubiquitin system component Cue protein [Source:TAIR;Acc:AT1G27752]	OS03G0205000	*	CUE domain containing protein, expressed; Os03g0205000 protein; cDNA clone:J023025N13, full insert sequence [Source:UniProtKB/TrEMBL;Acc:Q10Q92]
Zm00001eb007610	0	0	0	0	1	22444524	22449118	-	3459	protein_coding	*	IPR015425	Actin-binding FH2	AT5G67470	FH6	Formin-like protein 6 [Source:UniProtKB/Swiss-Prot;Acc:Q9FJX6]	OS03G0204100	FH8	Formin-like protein 8 [Source:UniProtKB/Swiss-Prot;Acc:Q10Q99]
Zm00001eb007620	0	0	0	0	1	22471760	22472129	+	370	misc_non_coding	*	*	*	*	*	*	*	*	*
Zm00001eb007630	0	0	0	0	1	22472265	22473589	+	465	protein_coding	*	IPR000308;IPR023409;IPR023410	14-3-3 protein;14-3-3 protein, conserved site;14-3-3 domain	*	*	*	*	*	*
Zm00001eb007640	0	0.0458421	0	0	1	22559499	22562102	+	1999	protein_coding	Uncharacterized protein [Source:UniProtKB/TrEMBL;Acc:C0HJ67]	IPR006671;IPR013763;IPR031093	Cyclin, N-terminal;;Cyclin D, plant	AT4G37630	CYCD5-1	Cyclin-D5-1 [Source:UniProtKB/Swiss-Prot;Acc:Q2V3B2]	OS03G0203800	CYCD5-3	Cyclin-D5-3 [Source:UniProtKB/Swiss-Prot;Acc:Q10QA2]
Zm00001eb007650	0.529931	0.601981	0.0781372	0.324476	1	22565338	22571189	-	5116	protein_coding	Uncharacterized protein [Source:UniProtKB/TrEMBL;Acc:C0PK25]	IPR004014;IPR001757;IPR006068;IPR006408;IPR008250;IPR018303;IPR023214;IPR023298;IPR023299;IPR024750	Cation-transporting P-type ATPase, N-terminal;Cation-transporting P-type ATPase;Cation-transporting P-type ATPase, C-terminal;Calcium-transporting P-type ATPase, subfamily IIB;P-type ATPase, A domain;P-type ATPase, phosphorylation site;HAD-like domain;P-type ATPase, transmembrane domain;P-type ATPase, cytoplasmic domain N;Calcium-transporting P-type ATPase, N-terminal autoinhibitory domain	AT2G22950;AT1G27770;AT4G37640	ACA7;ACA1;ACA2	Putative calcium-transporting ATPase 7, plasma membrane-type [Source:UniProtKB/Swiss-Prot;Acc:O64806];Calcium-transporting ATPase 1, chloroplastic [Source:UniProtKB/Swiss-Prot;Acc:Q37145];Calcium-transporting ATPase 2, plasma membrane-type [Source:UniProtKB/Swiss-Prot;Acc:O81108]	OS03G0203700	*	Calcium-transporting ATPase 2, plasma membrane-type, putative, expressed; Os03g0203700 protein; cDNA clone:J023087M18, full insert sequence; cDNA clone:J023101G05, full insert sequence [Source:UniProtKB/TrEMBL;Acc:Q10QA3]
Zm00001eb007660	0	0.155075	0	0.0919205	1	22621326	22621786	-	298	misc_non_coding	*	*	*	*	*	*	*	*	*
Zm00001eb007670	0.0879218	0.0345284	0.0284152	6.1241	1	22649192	22651959	-	2654	protein_coding	Sigma factor sigB regulation protein rsbQ [Source:UniProtKB/TrEMBL;Acc:B6TRW7]	;IPR000073;IPR029058;IPR031143	;Alpha/beta hydrolase fold-1;Alpha/Beta hydrolase fold;Strigolactone esterase D14 family	*	*	*	*	*	*
Zm00001eb007680	0.594532	1.4712	1.31386	0.559437	1	22687343	22699456	-	6971	protein_coding	Uncharacterized protein [Source:UniProtKB/TrEMBL;Acc:C0HII1]	IPR018849	Nucleolar 27S pre-rRNA processing, Urb2/Npa2, C-terminal	AT4G30150	*	CONTAINS InterPro DOMAIN/s: Nucleolar 27S pre-rRNA processing, Urb2/Npa2 (InterPro:IPR018849); Has 58 Blast hits to 49 proteins in 21 species: Archae - 0; Bacteria - 2; Metazoa - 2; Fungi - 0; Plants - 44; Viruses - 3; Other Eukaryotes - 7 (source: /.../Link). [Source:TAIR;Acc:AT4G30150]	OS03G0203100	*	Expressed protein; Os03g0203100 protein; cDNA clone:J033088B05, full insert sequence [Source:UniProtKB/TrEMBL;Acc:Q10QA7]
Zm00001eb007690	29.7296	27.3631	26.9984	20.6431	1	22699409	22702048	+	1484	protein_coding	Uncharacterized protein [Source:UniProtKB/TrEMBL;Acc:B8A1G9]	*	*	AT3G19650	*	cyclin-related [Source:TAIR;Acc:AT3G19650]	OS03G0203000	*	Os03g0203000 protein; Somatic embryogenesis related protein, putative, expressed; cDNA clone:J013021H17, full insert sequence [Source:UniProtKB/TrEMBL;Acc:Q10QA8]
Zm00001eb007700	8.234	8.30616	8.49054	6.7161	1	22767674	22780052	+	3046	protein_coding	Putative uncharacterized protein [Source:UniProtKB/TrEMBL;Acc:B6TZH1]	IPR004383;IPR007197;IPR013785	Ribosomal RNA large subunit methyltransferase RlmN;;Radical SAM;Aldolase-type TIM barrel	AT3G19630	*	Radical SAM superfamily protein [Source:TAIR;Acc:AT3G19630]	OS03G0202300	*	Os03g0202300 protein; Radical SAM enzyme, Cfr family protein, expressed [Source:UniProtKB/TrEMBL;Acc:Q10QB5]
Zm00001eb007710	0	0	0	0	1	22781518	22781958	+	441	misc_non_coding	*	*	*	*	*	*	*	*	*
Zm00001eb007720	4.39798	7.84993	6.08056	11.923	1	22803515	22811308	-	1624	protein_coding	*	*	*	*	*	*	*	*	*
Zm00001eb007730	11.5911	12.3124	12.2464	8.22011	1	22812096	22816226	+	1456	protein_coding	Outer mitochondrial membrane protein porin [Source:UniProtKB/TrEMBL;Acc:B6SS48]	IPR001925;IPR023614;IPR027246	Porin, eukaryotic type;Porin domain;Eukaryotic porin/Tom40	AT3G49920;AT5G67500	VDAC5;VDAC2	Putative mitochondrial outer membrane protein porin 5 [Source:UniProtKB/Swiss-Prot;Acc:Q9M2W6];Mitochondrial outer membrane protein porin 2 [Source:UniProtKB/Swiss-Prot;Acc:Q9FJX3]	OS03G0202200	VDAC5	Mitochondrial outer membrane protein porin 5 [Source:UniProtKB/Swiss-Prot;Acc:Q84P97]
Zm00001eb007740	0.0632688	0	0	7.95484	1	22822053	22826524	+	2137	protein_coding	*	IPR003305;IPR001000;IPR008979;IPR013781;IPR017853	Carbohydrate-binding, CenC-like;Glycoside hydrolase, family 10;Galactose-binding domain-like;Glycoside hydrolase, catalytic domain;Glycoside hydrolase, superfamily	AT4G33810;AT4G33860;AT4G33840;AT4G33830;AT2G14690;AT4G33820	*	Glycosyl hydrolase superfamily protein [Source:TAIR;Acc:AT4G33810];Glycosyl hydrolase family 10 protein [Source:TAIR;Acc:AT4G33860];Glycosyl hydrolase family 10 protein [Source:TAIR;Acc:AT4G33840];Glycosyl hydrolase family 10 protein [Source:TAIR;Acc:AT4G33830];Glycosyl hydrolase superfamily protein [Source:TAIR;Acc:AT2G14690];Glycosyl hydrolase superfamily protein [Source:TAIR;Acc:AT4G33820]	OS03G0201901	*	1,4-beta-xylanase, putative, expressed [Source:UniProtKB/TrEMBL;Acc:Q10QC0]
Zm00001eb007750	7.27868	9.44923	9.27114	7.87087	1	22826300	22830756	-	1984	protein_coding	Putative uncharacterized protein [Source:UniProtKB/TrEMBL;Acc:B6TJ48]	IPR019519	Histone acetylation protein 2	AT2G18410	ELP5	Elongator complex protein 5 [Source:UniProtKB/Swiss-Prot;Acc:F4IQJ2]	OS03G0201700	*	Expressed protein; Os03g0201700 protein [Source:UniProtKB/TrEMBL;Acc:Q10QC4]
Zm00001eb007760	2.42872	0.997312	1.76288	1.30885	1	22830209	22834612	+	1879	protein_coding	DHBP synthase RibB-like alpha/beta domain [Source:Projected from Arabidopsis thaliana (AT5G60590) TAIR;Acc:AT5G60590]	IPR006070;IPR017945	YrdC-like domain;DHBP synthase RibB-like alpha/beta domain	AT5G60590	*	DHBP synthase RibB-like alpha/beta domain [Source:TAIR;Acc:AT5G60590]	OS03G0201600	*	cDNA clone:J013032C08, full insert sequence [Source:UniProtKB/TrEMBL;Acc:B7EB18]
Zm00001eb007770	0	0.272812	0.00676264	0	1	22835276	22841005	-	4905	protein_coding	Pentatricopeptide repeat (PPR) superfamily protein [Source:Projected from Arabidopsis thaliana (AT2G16880) TAIR;Acc:AT2G16880]	IPR002885;IPR011990	Pentatricopeptide repeat;Tetratricopeptide-like helical	AT2G16880	*	Pentatricopeptide repeat-containing protein At2g16880 [Source:UniProtKB/Swiss-Prot;Acc:Q9ZVX5]	OS03G0201400	*	Os03g0201300 protein; Salt-inducible protein, putative, expressed [Source:UniProtKB/TrEMBL;Acc:Q10QC8]
Zm00001eb007780	12.4835	13.5614	16.5784	12.1195	1	22918118	22921746	+	2260	protein_coding	plant U-box 49 [Source:Projected from Arabidopsis thaliana (AT5G67530) TAIR;Acc:AT5G67530]	IPR003613;IPR002130;IPR013083;IPR020892;IPR024936;IPR029000	U box domain;Cyclophilin-like peptidyl-prolyl cis-trans isomerase domain;Zinc finger, RING/FYVE/PHD-type;Cyclophilin-type peptidyl-prolyl cis-trans isomerase, conserved site;Cyclophilin-type peptidyl-prolyl cis-trans isomerase;Cyclophilin-like domain	AT5G67530	CYP65	Peptidyl-prolyl cis-trans isomerase CYP65 [Source:UniProtKB/Swiss-Prot;Acc:Q9FJX0]	*	*	*
Zm00001eb007790	1.21724	0.197716	0.247183	1.11773	1	22921845	22924995	-	1507	protein_coding	*	*	*	AT5G54540	*	Uncharacterised conserved protein (UCP012943) [Source:TAIR;Acc:AT5G54540]	OS03G0201000	*	Expressed protein; Os03g0201000 protein; cDNA clone:J023013K23, full insert sequence [Source:UniProtKB/TrEMBL;Acc:Q10QD3]
Zm00001eb007800	0.911745	1.13193	0.265283	0.192416	1	22926390	22930641	-	2033	protein_coding	Uncharacterized protein [Source:UniProtKB/TrEMBL;Acc:C0HI86]	;IPR006710;IPR023296	;Glycoside hydrolase, family 43;Glycosyl hydrolase, five-bladed beta-propellor domain	AT3G49880;AT5G67540	*	glycosyl hydrolase family protein 43 [Source:TAIR;Acc:AT3G49880];Arabinanase/levansucrase/invertase [Source:TAIR;Acc:AT5G67540]	OS12G0406100	*	Glycosyl hydrolase family protein 43, putative, expressed; Os12g0406100 protein; cDNA clone:J023054E09, full insert sequence [Source:UniProtKB/TrEMBL;Acc:Q0INR6]
Zm00001eb007810	3.27669	3.06504	3.86771	3.35612	1	22955610	22958435	+	803	protein_coding	ADP-ribosylation factor-like protein 8B [Source:UniProtKB/TrEMBL;Acc:B6TA16]	IPR005225;IPR006689;IPR024156;IPR027417;IPR003579;IPR006687;IPR020849	Small GTP-binding protein domain;Small GTPase superfamily, ARF/SAR type;Small GTPase superfamily, ARF type;P-loop containing nucleoside triphosphate hydrolase;Small GTPase superfamily, Rab type;Small GTPase superfamily, SAR1-type;Small GTPase superfamily, Ras type	AT3G49870;AT3G49860;AT5G67560	ATARLA1C;ATARLA1B;ATARLA1D	ADP-ribosylation factor-like A1C [Source:TAIR;Acc:AT3G49870];ADP-ribosylation factor-like A1B [Source:TAIR;Acc:AT3G49860];ADP-ribosylation factor-like A1D [Source:TAIR;Acc:AT5G67560]	OS03G0200800	*	Os03g0200800 protein; Small GTP-binding protein domain containing protein, expressed; cDNA clone:006-206-H08, full insert sequence [Source:UniProtKB/TrEMBL;Acc:Q10QD5]
Zm00001eb007820	5.01734	5.03718	4.32666	3.26045	1	23050901	23058463	+	1848	protein_coding	SURF1 [Source:UniProtKB/TrEMBL;Acc:B6U8E5]	IPR002994	Surfeit locus 1/Shy1	AT3G17910;AT1G48510	SURF1;	Surfeit locus protein 1 [Source:UniProtKB/Swiss-Prot;Acc:Q9SE51];Surfeit locus protein 1-like [Source:UniProtKB/Swiss-Prot;Acc:Q9LP74]	OS03G0200700	*	Os03g0200700 protein; Surfeit 1, putative, expressed; cDNA clone:J033127M05, full insert sequence [Source:UniProtKB/TrEMBL;Acc:Q10QD6]
Zm00001eb007830	8.78983	7.39716	7.58116	3.1128	1	23072874	23077686	+	3220	protein_coding	no pollen germination related 1 [Source:Projected from Arabidopsis thaliana (AT1G27460) TAIR;Acc:AT1G27460]	IPR001440;IPR011990;IPR013026;IPR019734	Tetratricopeptide TPR-1;Tetratricopeptide-like helical;Tetratricopeptide repeat-containing domain;Tetratricopeptide repeat	AT1G27460	NPGR1	no pollen germination related 1 [Source:TAIR;Acc:AT1G27460]	OS03G0200600	*	Putative uncharacterized protein [Source:UniProtKB/TrEMBL;Acc:B9F5R6]
Zm00001eb007840	0.169835	0.119131	0.120629	0.26311	1	23077780	23078454	-	675	protein_coding	*	*	*	*	*	*	*	*	*
Zm00001eb007850	0	0	0	0.0252017	1	23078494	23079090	-	597	protein_coding	*	IPR000726;IPR023346	Glycoside hydrolase, family 19, catalytic;Lysozyme-like domain	*	*	*	*	*	*
Zm00001eb007860	124.278	132.676	139.735	144.302	1	23129675	23133121	-	1153	protein_coding	*	*	*	AT4G34670;AT3G04840	RPS3AB;RPS3AA	40S ribosomal protein S3a-2 [Source:UniProtKB/Swiss-Prot;Acc:Q42262];40S ribosomal protein S3a-1 [Source:UniProtKB/Swiss-Prot;Acc:Q9CAV0]	OS02G0287000	*	40S ribosomal protein S3a [Source:UniProtKB/TrEMBL;Acc:Q6K8B8]
Zm00001eb007870	0.0278115	0.155442	0.402469	0.15251	1	23169693	23171359	-	1409	protein_coding	Putative uncharacterized protein [Source:UniProtKB/TrEMBL;Acc:B6SN59]	IPR025322	Protein of unknown function DUF4228	AT5G67620	*	unknown protein; FUNCTIONS IN: molecular_function unknown; INVOLVED IN: N-terminal protein myristoylation; LOCATED IN: microtubule; BEST Arabidopsis thaliana protein match is: unknown protein (TAIR:AT5G62900.1); Has 1807 Blast hits to 1807 proteins /.../ species: Archae - 0; Bacteria - 0; Metazoa - 736; Fungi - 347; Plants - 385; Viruses - 0; Other Eukaryotes - 339 (source: NCBI BLink). [Source:T…	OS03G0200200	*	Expressed protein; Os03g0200200 protein [Source:UniProtKB/TrEMBL;Acc:Q10QE1]
Zm00001eb007880	0	0	0	0	1	23240654	23242224	-	1455	protein_coding	*	IPR004254	Hly-III-related	*	*	*	OS03G0200000	*	Haemolysin-III related family protein, expressed [Source:UniProtKB/TrEMBL;Acc:Q10QE3]
Zm00001eb007890	0	0	0	0	1	23258191	23258511	-	321	protein_coding	*	*	*	*	*	*	*	*	*
Zm00001eb007900	0.0747279	0	0.0832515	0	1	23304923	23306790	+	1495	protein_coding	Uncharacterized protein [Source:UniProtKB/TrEMBL;Acc:B4FCQ2]	*	*	*	*	*	OS03G0199500	*	cDNA, clone: J080009C14, full insert sequence [Source:UniProtKB/TrEMBL;Acc:B7F9G9]
Zm00001eb007910	0	0	0	0	1	23308871	23309873	+	1003	protein_coding	*	*	*	*	*	*	*	*	*
Zm00001eb007920	0.0516539	0	0.760018	34.757	1	23365502	23370842	-	2393	protein_coding	*	IPR007749	Protein of unknown function DUF677	AT4G34320;AT4G34330	*	UPF0496 protein At4g34320 [Source:UniProtKB/Swiss-Prot;Acc:Q9SYZ7];UPF0496 protein At4g34330 [Source:UniProtKB/Swiss-Prot;Acc:Q9SYZ8]	OS03G0199100	*	UPF0496 protein 1 [Source:UniProtKB/Swiss-Prot;Acc:Q10QE9]
Zm00001eb007930	3.06689	3.22143	2.55375	2.05615	1	23409053	23412585	+	2356	protein_coding	*	*	*	*	*	*	*	*	*
Zm00001eb007940	6.75615	8.43907	4.89608	2.31268	1	23414732	23417325	+	1039	protein_coding	Methyltransferase MT-A70 family protein [Source:Projected from Arabidopsis thaliana (AT1G19340) TAIR;Acc:AT1G19340]	;IPR002052;IPR007757	;DNA methylase, N-6 adenine-specific, conserved site	AT1G19340	*	Methyltransferase-like protein 2 [Source:UniProtKB/Swiss-Prot;Acc:Q8LFA9]	OS03G0198900	*	Methyladenine glycosylase family protein, expressed; Os03g0198900 protein; cDNA clone:001-113-C01, full insert sequence [Source:UniProtKB/TrEMBL;Acc:Q10QF1]
Zm00001eb007950	0	0	0	0	1	23433554	23435122	+	1364	protein_coding	Uncharacterized protein [Source:UniProtKB/TrEMBL;Acc:B4G1C5]	IPR001356;IPR000047;IPR009057;IPR017970	;Helix-turn-helix motif;Homeobox, conserved site	AT5G66700;AT2G18550;AT4G36740	ATHB-53;ATHB-21;ATHB-40	Homeobox-leucine zipper protein ATHB-53 [Source:UniProtKB/Swiss-Prot;Acc:Q9LVR0];Homeobox-leucine zipper protein ATHB-21 [Source:UniProtKB/Swiss-Prot;Acc:Q9ZU70];Homeobox-leucine zipper protein ATHB-40 [Source:UniProtKB/Swiss-Prot;Acc:O23208]	OS03G0198600	HOX12	Homeobox-leucine zipper protein HOX12 [Source:UniProtKB/Swiss-Prot;Acc:Q10QF2]
Zm00001eb007960	3.3119	3.71536	2.46662	2.63159	1	23435595	23442592	-	2737	protein_coding	Uncharacterized protein [Source:UniProtKB/TrEMBL;Acc:B4FMU4]	IPR008580	Domain of unknown function DUF862, eukaryotic	AT1G47740	*	PPPDE putative thiol peptidase family protein [Source:TAIR;Acc:AT1G47740]	OS03G0198500	*	Os03g0198500 protein; UPF0326 protein hag1, putative, expressed; cDNA clone:001-007-H08, full insert sequence; cDNA clone:006-206-H02, full insert sequence [Source:UniProtKB/TrEMBL;Acc:Q10QF4]
Zm00001eb007970	0	0.0392962	0.210319	0.262379	1	23444714	23445097	+	294	protein_coding	*	IPR025659	Tubby C-terminal-like domain	*	*	*	*	*	*
Zm00001eb007980	0.172729	0.0848244	0.022148	0.100196	1	23491647	23516121	-	681	misc_non_coding	*	*	*	*	*	*	*	*	*
Zm00001eb007990	0.141995	0.0126712	0.1421	0.704529	1	23620329	23622136	+	1808	protein_coding	*	IPR006458	Ovate protein family, C-terminal	AT2G18500	OFP7	Transcription repressor OFP7 [Source:UniProtKB/Swiss-Prot;Acc:Q9ZU65]	OS03G0197900	*	Os03g0197900 protein; Uncharacterized plant-specific domain TIGR01568 family protein, expressed; cDNA clone:002-175-F02, full insert sequence [Source:UniProtKB/TrEMBL;Acc:Q10QG0]
Zm00001eb008000	0	0	0	0	1	23760682	23761636	+	513	protein_coding	*	*	*	*	*	*	*	*	*
Zm00001eb008010	0.0164097	0.0962656	0.169074	0.382907	1	23768189	23771469	-	2388	protein_coding	Nucleic acid binding protein; Uncharacterized protein [Source:UniProtKB/TrEMBL;Acc:B6SS63]	IPR007087;IPR013087;IPR015880;IPR022755;IPR031140;	Zinc finger, C2H2;Zinc finger C2H2-type/integrase DNA-binding domain;Zinc finger, C2H2-like;Zinc finger, double-stranded RNA binding;C2H2 zinc finger protein, plant;	AT3G50700;AT5G66730	IDD2;IDD1	Protein indeterminate-domain 2 [Source:UniProtKB/Swiss-Prot;Acc:Q9SCQ6];Protein indeterminate-domain 1 [Source:UniProtKB/Swiss-Prot;Acc:Q9LVQ7]	OS03G0197800	*	Zinc finger, C2H2 type family protein, expressed [Source:UniProtKB/TrEMBL;Acc:Q10QG1]
Zm00001eb008020	6.80583	5.67828	5.28305	12.8359	1	23784908	23785456	-	549	misc_non_coding	*	*	*	*	*	*	*	*	*
Zm00001eb008030	8.13605	8.01464	7.27598	14.1996	1	23785510	23785941	+	432	protein_coding	*	*	*	*	*	*	*	*	*
Zm00001eb008040	10.1989	13.9427	11.1643	18.8986	1	23787399	23790372	+	873	protein_coding	*	IPR005343	Nucleolar complex protein 2	AT3G55510	RBL	Noc2p family [Source:TAIR;Acc:AT3G55510]	OS12G0163200	*	Os12g0163200 protein; Uncharacterised protein family containing protein, expressed; cDNA clone:J023054G20, full insert sequence [Source:UniProtKB/TrEMBL;Acc:Q2QXB4]
Zm00001eb008050	0.0711599	0	0	0.0280175	1	23804827	23806363	-	537	protein_coding	*	*	*	*	*	*	*	*	*
Zm00001eb008060	51.8992	42.2707	34.9131	28.2879	1	23809170	23820611	+	2577	protein_coding	Proteasome component (PCI) domain protein [Source:Projected from Arabidopsis thaliana (AT5G42970) TAIR;Acc:AT5G42970]	IPR000717;IPR011991	Proteasome component (PCI) domain;Winged helix-turn-helix transcription repressor DNA-binding domain	AT5G42970	CSN4	COP9 signalosome complex subunit 4 [Source:UniProtKB/Swiss-Prot;Acc:Q8L5U0]	OS03G0197400	*	COP9 signalosome complex subunit 4, putative, expressed; Os03g0197400 protein; cDNA clone:J023092I05, full insert sequence [Source:UniProtKB/TrEMBL;Acc:Q10QG2]
Zm00001eb008070	0	0	0.0924452	0	1	23820865	23823571	-	2121	protein_coding	Sorbitol transporter; Uncharacterized protein [Source:UniProtKB/TrEMBL;Acc:B4FQN6]	IPR003663;IPR005828;IPR005829;IPR020846	Sugar/inositol transporter;General substrate transporter;Sugar transporter, conserved site;Major facilitator superfamily domain	AT2G16120;AT2G16130;AT3G18830	PLT1;PLT2;PLT5	Putative polyol transporter 1 [Source:UniProtKB/Swiss-Prot;Acc:Q9XIH7];Putative polyol transporter 2 [Source:UniProtKB/Swiss-Prot;Acc:Q9XIH6];Polyol transporter 5 [Source:UniProtKB/Swiss-Prot;Acc:Q8VZ80]	*	*	*
Zm00001eb008080	0.0903054	0	0	0.663915	1	24078189	24080376	-	2042	protein_coding	Uncharacterized protein [Source:UniProtKB/TrEMBL;Acc:B4G088]	IPR003663;IPR005828;IPR005829;IPR020846	Sugar/inositol transporter;General substrate transporter;Sugar transporter, conserved site;Major facilitator superfamily domain	AT2G16120;AT2G16130;AT3G18830	PLT1;PLT2;PLT5	Putative polyol transporter 1 [Source:UniProtKB/Swiss-Prot;Acc:Q9XIH7];Putative polyol transporter 2 [Source:UniProtKB/Swiss-Prot;Acc:Q9XIH6];Polyol transporter 5 [Source:UniProtKB/Swiss-Prot;Acc:Q8VZ80]	OS03G0197100	*	Mannitol transporter, putative, expressed; Os03g0197100 protein; cDNA clone:J023048F11, full insert sequence [Source:UniProtKB/TrEMBL;Acc:Q10QG5]
Zm00001eb008090	9.57114	8.55265	10.5256	7.67833	1	24092262	24096841	+	2089	protein_coding	Putative uncharacterized protein [Source:UniProtKB/TrEMBL;Acc:B6TDW4]	;IPR001441	;Di-trans-poly-cis-decaprenylcistransferase-like	AT1G11755	LEW1	Undecaprenyl pyrophosphate synthetase family protein [Source:TAIR;Acc:AT1G11755]	OS03G0197000	*	Expressed protein; Os03g0197000 protein; cDNA clone:J023079A07, full insert sequence [Source:UniProtKB/TrEMBL;Acc:Q10QG8]
Zm00001eb008100	1.85554	3.00072	3.29964	3.59949	1	24110640	24114877	+	992	protein_coding	Ribosomal protein S10p/S20e family protein [Source:Projected from Arabidopsis thaliana (AT3G13120) TAIR;Acc:AT3G13120]	IPR001848;IPR018268;IPR027486	Ribosomal protein S10;Ribosomal protein S10, conserved site;Ribosomal protein S10 domain	AT3G13120	RPS10	30S ribosomal protein S10, chloroplastic [Source:UniProtKB/Swiss-Prot;Acc:Q9LK61]	OS03G0196800	*	Chloroplast 30S ribosomal protein S10, putative, expressed; Os03g0196800 protein; cDNA clone:001-017-A12, full insert sequence; cDNA clone:006-202-F06, full insert sequence [Source:UniProtKB/TrEMBL;Acc:Q10QH0]
Zm00001eb008110	0.0295078	0.293371	0.477016	9.07155	1	24198640	24199967	+	1328	misc_non_coding	*	*	*	*	*	*	*	*	*
Zm00001eb008120	0	0	0.110569	1.53851	1	24201616	24202356	-	600	misc_non_coding	*	*	*	*	*	*	*	*	*
Zm00001eb008130	0	0	3.09855	1.14516	1	24353837	24354846	+	1010	protein_coding	F-box protein GID2 [Source:UniProtKB/TrEMBL;Acc:B6SQT1]	IPR001810	F-box domain, cyclin-like	AT5G48170	SNE	F-box protein SNE [Source:UniProtKB/Swiss-Prot;Acc:Q9LUB6]	OS03G0196500	*	F-box domain containing protein; Os03g0196500 protein [Source:UniProtKB/TrEMBL;Acc:Q10QH2]
Zm00001eb008140	0.0359848	0	0.0434551	1.27545	1	24371598	24375522	-	1145	protein_coding	Uncharacterized protein [Source:UniProtKB/TrEMBL;Acc:C0HIK3]	IPR006459;IPR006702	Uncharacterised protein family UPF0497, trans-membrane plant subgroup;Uncharacterised protein family UPF0497, trans-membrane plant	AT4G16442;AT2G35760	*	CASP-like protein 2B1 [Source:UniProtKB/Swiss-Prot;Acc:Q8L9B5];CASP-like protein 2B2 [Source:UniProtKB/Swiss-Prot;Acc:Q8L924]	OS03G0196400	*	CASP-like protein Os03g0196400 [Source:UniProtKB/Swiss-Prot;Acc:Q10QH3]
Zm00001eb008150	0	0	0	0	1	24454648	24455472	+	825	protein_coding	Uncharacterized protein [Source:UniProtKB/TrEMBL;Acc:C4J9C2]	*	*	*	*	*	OS03G0196250	*	Os03g0196250 protein [Source:UniProtKB/TrEMBL;Acc:B9F5P5]
Zm00001eb008160	183.105	159.527	111.562	43.7993	1	24553476	24560627	-	3229	protein_coding	Sulfate transporter [Source:UniProtKB/TrEMBL;Acc:A7YF68]	IPR002645;IPR001902;IPR011547;IPR018045;IPR030314	STAS domain;Sulphate anion transporter;Sulphate transporter;Sulphate anion transporter, conserved site;Plant high affinity sulfate transporter	AT4G08620;AT1G22150;AT1G78000	SULTR1;1;SULTR1;3;SULTR1;2	Sulfate transporter 1.1 [Source:UniProtKB/Swiss-Prot;Acc:Q9SAY1];Sulfate transporter 1.3 [Source:UniProtKB/Swiss-Prot;Acc:Q9FEP7];Sulfate transporter 1.2 [Source:UniProtKB/Swiss-Prot;Acc:Q9MAX3]	OS03G0195800	*	Os03g0195800 protein; Putative sulfate transporter; Sulfate transporter 1.2, putative, expressed; cDNA clone:J033116I10, full insert sequence [Source:UniProtKB/TrEMBL;Acc:Q8H7X3]
Zm00001eb008170	4.50572	12.8915	35.1052	91.776	1	24728567	24733342	+	3365	protein_coding	Uncharacterized protein [Source:UniProtKB/TrEMBL;Acc:B7ZZJ6]	IPR002645;IPR001902;IPR011547;IPR030315;IPR018045	STAS domain;Sulphate anion transporter;Sulphate transporter;Plant low affinity sulfate transporter;Sulphate anion transporter, conserved site	AT5G10180;AT1G77990	SULTR2;1;SULTR2;2	Sulfate transporter 2.1 [Source:UniProtKB/Swiss-Prot;Acc:O04722];Sulfate transporter 2.2 [Source:UniProtKB/Swiss-Prot;Acc:P92946]	OS03G0195450;OS03G0195500	*	;Os03g0195500 protein; Sulfate transporter 2.1, putative, expressed [Source:UniProtKB/TrEMBL;Acc:Q10QI2]
Zm00001eb008180	0	0	0	0	1	24745257	24749932	-	1662	protein_coding	AGD2-like defense response protein 1 [Source:Projected from Arabidopsis thaliana (AT2G13810) TAIR;Acc:AT2G13810]	IPR004839;IPR015421;IPR015422;IPR015424;IPR019942	Aminotransferase, class I/classII;Pyridoxal phosphate-dependent transferase, major region, subdomain 1;Pyridoxal phosphate-dependent transferase, major region, subdomain 2;Pyridoxal phosphate-dependent transferase;Diaminopimelate aminotransferase, DapL, plant/Chlamydia-type	AT2G13810	ALD1	Aminotransferase ALD1 [Source:UniProtKB/Swiss-Prot;Acc:Q9ZQI7]	OS03G0195100	*	*
Zm00001eb008190	0	0	0	0	1	24778316	24778939	+	438	protein_coding	*	*	*	*	*	*	*	*	*
Zm00001eb008200	0.0126855	0	0	2.03323	1	24829653	24831962	-	1624	protein_coding	Uncharacterized protein [Source:UniProtKB/TrEMBL;Acc:C4J5B0]	IPR005018;IPR017214;IPR004877;IPR006593	DOMON domain;Uncharacterised conserved protein UCP037471;Cytochrome b561, eukaryote;Cytochrome b561/ferric reductase transmembrane	AT5G47530;AT4G17280;AT5G35735	*	Cytochrome b561 and DOMON domain-containing protein At5g47530 [Source:UniProtKB/Swiss-Prot;Acc:Q9FGK4];Cytochrome b561 and DOMON domain-containing protein At4g17280 [Source:UniProtKB/Swiss-Prot;Acc:Q8VYH6];Cytochrome b561 and DOMON domain-containing protein At5g35735 [Source:UniProtKB/Swiss-Prot;Acc:Q9FKH6]	*	*	*
Zm00001eb008210	0	0	0	0	1	24876768	24877208	+	441	protein_coding	*	*	*	*	*	*	*	*	*
Zm00001eb008220	0	0	0	0	1	24878107	24880805	+	735	protein_coding	*	*	*	*	*	*	*	*	*
Zm00001eb008230	0	0	0	0	1	24887863	24888222	-	360	misc_non_coding	*	*	*	*	*	*	*	*	*
Zm00001eb008240	0.0871642	0.146312	0.0530456	0.00451199	1	24889611	24895681	+	6071	protein_coding	*	IPR006904;IPR007930;IPR019557	Protein of unknown function DUF716, TMEM45;Protein of unknown function DUF724;Aminotransferase-like, plant mobile domain	AT1G50820;AT1G50790;AT1G50760;AT1G50750;AT1G51538;AT4G16050;AT1G50770;AT1G50830;AT5G18510;AT1G32120	*	Aminotransferase-like, plant mobile domain family protein [Source:TAIR;Acc:AT1G50820];Plant mobile domain protein family [Source:TAIR;Acc:AT1G50790];Aminotransferase-like, plant mobile domain family protein [Source:TAIR;Acc:AT1G50760];Plant mobile domain protein family [Source:TAIR;Acc:AT1G50750];Aminotransferase-like, plant mobile domain family protein [Source:TAIR;Acc:AT1G51538];Aminotransferas…	OS10G0194300	*	Expressed protein; Putative uncharacterized protein OSJNBb0005F01.21 [Source:UniProtKB/TrEMBL;Acc:Q8H858]
Zm00001eb008250	0.0288418	0.0393574	0.111651	0.0221473	1	24897663	24899700	+	2038	protein_coding	*	*	*	*	*	*	*	*	*
Zm00001eb008260	0	0	0	0	1	24897977	24899700	-	1487	protein_coding	Dopamine beta-monooxygenase [Source:UniProtKB/TrEMBL;Acc:B6UBB1]	IPR005018;IPR004877;IPR006593;IPR017214	DOMON domain;Cytochrome b561, eukaryote;Cytochrome b561/ferric reductase transmembrane;Uncharacterised conserved protein UCP037471	AT2G04850	*	Cytochrome b561 and DOMON domain-containing protein At2g04850 [Source:UniProtKB/Swiss-Prot;Acc:Q9SJ74]	OS03G0194300	*	Auxin-responsive protein, putative, expressed; Os03g0194300 protein; Putative uncharacterized protein OSJNBa0064E16.14; cDNA, clone: J075156H17, full insert sequence [Source:UniProtKB/TrEMBL;Acc:Q8H7W3]
Zm00001eb008270	3.56635	3.4342	3.544	4.54117	1	24934324	24937027	+	1692	protein_coding	Uncharacterized protein [Source:UniProtKB/TrEMBL;Acc:C0HI54]	IPR000008	C2 calcium-dependent membrane targeting	AT5G55530;AT1G50570	*	Calcium-dependent lipid-binding (CaLB domain) family protein [Source:TAIR;Acc:AT5G55530];Calcium-dependent lipid-binding (CaLB domain) family protein [Source:TAIR;Acc:AT1G50570]	OS03G0194100	*	C2 domain-containing protein, putative, expressed; Os03g0194100 protein; Putative uncharacterized protein OSJNBa0064E16.15; cDNA clone:J033007C02, full insert sequence [Source:UniProtKB/TrEMBL;Acc:Q8H7W2]
Zm00001eb008280	4.31635	4.4577	4.33848	3.4478	1	24937424	24942705	-	2166	protein_coding	*	IPR002937	Amine oxidase	AT5G13700	PAO1	Polyamine oxidase 1 [Source:UniProtKB/Swiss-Prot;Acc:Q9FNA2]	*	*	*
Zm00001eb008290	3.08743	2.89702	2.51378	3.71371	1	24954915	24957611	+	1898	protein_coding	*	IPR000008	C2 calcium-dependent membrane targeting	AT5G55530;AT1G50570	*	Calcium-dependent lipid-binding (CaLB domain) family protein [Source:TAIR;Acc:AT5G55530];Calcium-dependent lipid-binding (CaLB domain) family protein [Source:TAIR;Acc:AT1G50570]	OS03G0194100	*	C2 domain-containing protein, putative, expressed; Os03g0194100 protein; Putative uncharacterized protein OSJNBa0064E16.15; cDNA clone:J033007C02, full insert sequence [Source:UniProtKB/TrEMBL;Acc:Q8H7W2]
Zm00001eb008300	0.0100052	0.018624	0.0114866	0.0138612	1	24958158	24963135	-	1861	protein_coding	*	IPR002937	Amine oxidase	AT5G13700	PAO1	Polyamine oxidase 1 [Source:UniProtKB/Swiss-Prot;Acc:Q9FNA2]	*	*	*
Zm00001eb008310	12.9411	11.8903	12.8477	10.5796	1	25087800	25098851	+	2387	protein_coding	Uncharacterized protein [Source:UniProtKB/TrEMBL;Acc:B7ZYB8]	IPR012474	Frigida-like	AT1G31814;AT5G16320	FRL2;FRL1	Inactive FRIGIDA-like protein 2 [Source:UniProtKB/Swiss-Prot;Acc:Q9C6S2];FRIGIDA-like protein 1 [Source:UniProtKB/Swiss-Prot;Acc:Q9FFF1]	OS03G0193225	*	Expressed protein; Os03g0193225 protein; cDNA clone:J023019D20, full insert sequence [Source:UniProtKB/TrEMBL;Acc:Q10QK0]
Zm00001eb008320	0	0	0.297959	0.277839	1	25264692	25266469	-	1350	protein_coding	*	IPR001313;IPR011989;IPR016024;IPR024752	Pumilio RNA-binding repeat;Armadillo-like helical;Armadillo-type fold;Myb/SANT-like domain	*	*	*	*	*	*
Zm00001eb008330	0	0	0	0	1	25267023	25281268	-	753	protein_coding	*	*	*	*	*	*	*	*	*
Zm00001eb008340	9.40348	9.27602	10.4715	8.72223	1	25309616	25330319	-	4607	protein_coding	Uncharacterized protein [Source:UniProtKB/TrEMBL;Acc:B4FIQ1]	IPR001394;IPR018200;IPR028889;IPR000626;IPR006615;IPR029071	Peptidase C19, ubiquitin carboxyl-terminal hydrolase 2;Peptidase C19, ubiquitin carboxyl-terminal hydrolase 2, conserved site;Ubiquitin carboxyl-terminal hydrolase-like domain;;Peptidase C19, ubiquitin-specific peptidase, DUSP domain;Ubiquitin-related domain	AT3G49600	UBP26	Ubiquitin carboxyl-terminal hydrolase 26 [Source:UniProtKB/Swiss-Prot;Acc:Q9SCJ9]	OS03G0192900;OS03G0192800	;UBP26	Os03g0192900 protein [Source:UniProtKB/TrEMBL;Acc:Q0DUD0];Ubiquitin carboxyl-terminal hydrolase 26 [Source:UniProtKB/Swiss-Prot;Acc:A3AF13]
Zm00001eb008350	0	0	0	0	1	25336967	25337414	+	357	protein_coding	*	IPR003959;IPR003441;IPR027417;	ATPase, AAA-type, core;No apical meristem (NAM) protein;P-loop containing nucleoside triphosphate hydrolase;	AT4G11980	NUDT14	Nudix hydrolase 14, chloroplastic [Source:UniProtKB/Swiss-Prot;Acc:Q9SZ63]	*	*	*
Zm00001eb008360	2.62227	4.43289	3.05067	1.37188	1	25396585	25400926	+	2579	protein_coding	Inositol-3-phosphate synthase [Source:UniProtKB/Swiss-Prot;Acc:Q9FPK7]	IPR002587;IPR013021;IPR016040	Myo-inositol-1-phosphate synthase;Myo-inositol-1-phosphate synthase, GAPDH-like;NAD(P)-binding domain	AT5G10170;AT4G39800;AT2G22240	IPS3;IPS1;IPS2	Probable inositol 3-phosphate synthase isozyme 3 [Source:UniProtKB/Swiss-Prot;Acc:Q9LX12];Inositol-3-phosphate synthase isozyme 1 [Source:UniProtKB/Swiss-Prot;Acc:P42801];Inositol-3-phosphate synthase isozyme 2 [Source:UniProtKB/Swiss-Prot;Acc:Q38862]	OS03G0192700	INO1	Inositol-3-phosphate synthase [Source:UniProtKB/Swiss-Prot;Acc:O64437]
Zm00001eb008370	50.7346	35.8062	30.3528	39.217	1	25479149	25481360	+	897	protein_coding	NADH-ubiquinone oxidoreductase B16.6 subunit; Uncharacterized protein [Source:UniProtKB/TrEMBL;Acc:B4FQI3]	IPR009346	*	AT2G33220;AT1G04630	;MEE4	NADH dehydrogenase [ubiquinone] 1 alpha subcomplex subunit 13-B [Source:UniProtKB/Swiss-Prot;Acc:O49313];NADH dehydrogenase [ubiquinone] 1 alpha subcomplex subunit 13-A [Source:UniProtKB/Swiss-Prot;Acc:Q8RWA7]	OS03G0192400	*	GRIM-19 protein, expressed; Os03g0192400 protein; cDNA clone:J023056B01, full insert sequence [Source:UniProtKB/TrEMBL;Acc:Q10QL6]
Zm00001eb008380	0.130137	0.0437922	0	0.0912356	1	25484947	25488153	+	1831	protein_coding	Domain of unknown function (DUF966) [Source:Projected from Arabidopsis thaliana (AT5G10150) TAIR;Acc:AT5G10150]	IPR010369;IPR021182	Protein of unknown function DUF966;Uncharacterised conserved protein UCP031043	AT5G10150	UFC	Protein UPSTREAM OF FLC [Source:UniProtKB/Swiss-Prot;Acc:Q9LX14]	OS03G0192300	*	Expressed protein [Source:UniProtKB/TrEMBL;Acc:Q10QL7]
Zm00001eb008390	0.0790048	0	0.0202726	0	1	25486975	25487718	-	744	misc_non_coding	*	*	*	*	*	*	*	*	*
Zm00001eb008400	41.4097	47.5981	55.8645	38.4991	1	25489652	25496517	-	2360	protein_coding	T-complex protein 1 subunit gamma [Source:UniProtKB/TrEMBL;Acc:B6UCD0]	IPR002423;IPR002194;IPR012719;IPR017998;IPR027409;IPR027413;IPR027410	Chaperonin Cpn60/TCP-1;Chaperonin TCP-1, conserved site;T-complex protein 1, gamma subunit;Chaperone, tailless complex polypeptide 1;GroEL-like apical domain;GroEL-like equatorial domain;TCP-1-like chaperonin intermediate domain	AT5G26360	CCT3	T-complex protein 1 subunit gamma [Source:UniProtKB/Swiss-Prot;Acc:Q84WV1]	OS06G0538000	*	Os06g0538000 protein; Putative CCT chaperonin gamma subunit; cDNA clone:J023034K12, full insert sequence [Source:UniProtKB/TrEMBL;Acc:Q5Z6U5]
Zm00001eb008410	76.8035	84.7004	80.6467	62.0891	1	25498467	25500943	+	219	protein_coding	*	*	*	*	*	*	*	*	*
Zm00001eb008420	15.6396	8.58481	4.85259	7.62919	1	25502795	25505590	-	1969	protein_coding	Putative uncharacterized protein [Source:UniProtKB/TrEMBL;Acc:B6TTH2]	IPR005516	Remorin, C-terminal	AT1G69325;AT5G61280;AT1G13920	*	Remorin family protein [Source:TAIR;Acc:AT1G69325];Remorin family protein [Source:TAIR;Acc:AT5G61280];Remorin family protein [Source:TAIR;Acc:AT1G13920]	OS03G0211500	*	Expressed protein [Source:UniProtKB/TrEMBL;Acc:Q10Q33]
Zm00001eb008430	6.98232	3.4765	2.8367	1.97948	1	25506300	25509862	+	2716	protein_coding	Uncharacterized protein [Source:UniProtKB/TrEMBL;Acc:C0P3Q9]	IPR002885;IPR011990	Pentatricopeptide repeat;Tetratricopeptide-like helical	AT3G29290	EMB2076	Pentatricopeptide repeat-containing protein At3g29290 [Source:UniProtKB/Swiss-Prot;Acc:Q84J46]	OS03G0211600	*	Os03g0211600 protein [Source:UniProtKB/TrEMBL;Acc:Q0DU25]
Zm00001eb008440	3.89553	2.32868	2.37137	6.35767	1	25519365	25523870	+	2158	protein_coding	Heparanase-like protein 2; Uncharacterized protein [Source:UniProtKB/TrEMBL;Acc:B6U6D3]	IPR005199;IPR017853	Glycoside hydrolase, family 79;Glycoside hydrolase, superfamily	AT5G61250;AT5G07830	AtGUS1;AtGUS2	Heparanase-like protein 2 [Source:UniProtKB/Swiss-Prot;Acc:Q8L608];Heparanase-like protein 1 [Source:UniProtKB/Swiss-Prot;Acc:Q9FF10]	OS03G0211700	*	Heparanase-like protein 2, putative, expressed; Os03g0211700 protein [Source:UniProtKB/TrEMBL;Acc:Q10Q31]
Zm00001eb008450	3.07508	6.1896	7.84936	9.14551	1	25523961	25531536	-	3410	protein_coding	Uncharacterized protein [Source:UniProtKB/TrEMBL;Acc:C4J1C7]	IPR002495;IPR029044;IPR029993	Glycosyl transferase, family 8;Nucleotide-diphospho-sugar transferases;Plant galacturonosyltransferase GAUT	AT3G01040;AT5G15470	GAUT13;GAUT14	Probable galacturonosyltransferase 13 [Source:UniProtKB/Swiss-Prot;Acc:Q0WV13];Probable galacturonosyltransferase 14 [Source:UniProtKB/Swiss-Prot;Acc:Q8GWT1]	OS03G0211800	*	Glycosyl transferase family 8 protein, expressed; cDNA, clone: J100048D21, full insert sequence [Source:UniProtKB/TrEMBL;Acc:Q10Q30]
Zm00001eb008460	26.7908	20.6505	23.5963	23.7369	1	25533606	25538405	-	2360	protein_coding	Leucine-rich repeat resistance protein; Uncharacterized protein [Source:UniProtKB/TrEMBL;Acc:B4FI01]	IPR003591;IPR001611;IPR013210;IPR025875	Leucine-rich repeat, typical subtype;Leucine-rich repeat;Leucine-rich repeat-containing N-terminal, type 2;Leucine rich repeat 4	AT5G61240	*	Leucine-rich repeat (LRR) family protein [Source:TAIR;Acc:AT5G61240]	OS03G0211900	*	Leucine-rich repeat resistance protein, putative, expressed; Os03g0211900 protein; cDNA clone:001-025-C11, full insert sequence [Source:UniProtKB/TrEMBL;Acc:Q10Q29]
Zm00001eb008470	3.63682	4.64982	4.17366	4.47805	1	25555587	25569658	+	1813	protein_coding	LAP4 protein [Source:UniProtKB/TrEMBL;Acc:B6T176]	IPR003591	Leucine-rich repeat, typical subtype	AT5G07910	*	Leucine-rich repeat (LRR) family protein [Source:TAIR;Acc:AT5G07910]	OS03G0212200	*	Putative uncharacterized protein [Source:UniProtKB/TrEMBL;Acc:B9F655]
Zm00001eb008480	26.5729	26.1589	26.839	18.664	1	25680602	25683609	+	2450	protein_coding	*	*	*	*	*	*	*	*	*
Zm00001eb008490	39.6243	34.7089	38.5956	37.1355	1	25685536	25690497	-	2398	protein_coding	Uncharacterized protein [Source:UniProtKB/TrEMBL;Acc:B4F932]	IPR001431;IPR007863;IPR011237;IPR011249;IPR011765	Peptidase M16, zinc-binding site;Peptidase M16, C-terminal domain;Peptidase M16 domain;Metalloenzyme, LuxS/M16 peptidase-like;Peptidase M16, N-terminal	AT3G02090	MPPBETA	Probable mitochondrial-processing peptidase subunit beta [Source:UniProtKB/Swiss-Prot;Acc:Q42290]	OS03G0212700	*	Mitochondrial processing peptidase beta subunit, mitochondrial, putative, expressed; Os03g0212700 protein [Source:UniProtKB/TrEMBL;Acc:Q10Q21]
Zm00001eb008500	3.64117	2.48146	3.15913	1.55339	1	25691527	25694642	-	2169	protein_coding	Uncharacterized protein [Source:UniProtKB/TrEMBL;Acc:B8A0H6]	IPR009675;IPR027329	TPX2;TPX2, C-terminal domain	AT5G15510;AT3G01015	*	TPX2 (targeting protein for Xklp2) protein family [Source:TAIR;Acc:AT5G15510];TPX2 (targeting protein for Xklp2) protein family [Source:TAIR;Acc:AT3G01015]	OS03G0212600	*	Os03g0212600 protein; Targeting protein for Xklp2 containing protein, expressed [Source:UniProtKB/TrEMBL;Acc:Q10Q23]
Zm00001eb008510	0.225179	0.41938	0.130955	0.122653	1	25695326	25695682	-	357	protein_coding	*	*	*	*	*	*	*	*	*
Zm00001eb008520	15.0061	15.2418	8.92113	7.97395	1	25697493	25700460	-	1401	protein_coding	Uncharacterized protein [Source:UniProtKB/TrEMBL;Acc:B4FDK1]	;IPR000727	;Target SNARE coiled-coil domain	*	*	*	OS03G0212400	*	SNARE domain containing protein, expressed; cDNA clone:J033107I23, full insert sequence [Source:UniProtKB/TrEMBL;Acc:Q10Q25]
Zm00001eb008530	0.279104	0.328005	0.543867	5.23416	1	25765841	25773219	-	2346	protein_coding	beta glucosidase 40 [Source:Projected from Arabidopsis thaliana (AT1G26560) TAIR;Acc:AT1G26560]	IPR001360;IPR013781;IPR017853;IPR018120	Glycoside hydrolase, family 1;Glycoside hydrolase, catalytic domain;Glycoside hydrolase, superfamily;Glycoside hydrolase, family 1, active site	AT1G26560	BGLU40	Beta-glucosidase 40 [Source:UniProtKB/Swiss-Prot;Acc:Q9FZE0]	OS03G0212800	BGLU6	Beta-glucosidase 6 [Source:UniProtKB/Swiss-Prot;Acc:Q8L7J2]
Zm00001eb008540	0	0	0	0	1	25775938	25776345	+	408	protein_coding	*	*	*	*	*	*	*	*	*
Zm00001eb008550	44.5678	40.4021	38.767	51.6032	1	25805646	25809878	+	1797	protein_coding	Uncharacterized protein [Source:UniProtKB/TrEMBL;Acc:B8A2Y6]	IPR002208;IPR019561;IPR023201;IPR030659	SecY/SEC61-alpha family;Translocon Sec61/SecY, plug domain;SecY subunit domain;SecY conserved site	AT1G78720	*	SecY protein transport family protein [Source:TAIR;Acc:AT1G78720]	OS09G0347500;OS09G0347700;OS03G0213100	*	Os09g0347500 protein [Source:UniProtKB/TrEMBL;Acc:Q0J2F7];Os09g0347700 protein; Putative Sec61 alpha form 2; cDNA clone:J023107A15, full insert sequence [Source:UniProtKB/TrEMBL;Acc:Q6ES11];Os03g0213100 protein; Protein transport protein Sec61 alpha subunit isoform 2, putative, expressed [Source:UniProtKB/TrEMBL;Acc:Q10Q18]
Zm00001eb008560	0	0	0	0	1	25886810	25887337	+	326	protein_coding	*	IPR000552;IPR011332	Ribosomal protein L44e;Ribosomal protein, zinc-binding domain	AT3G23390;AT4G14320	RPL36AB	60S ribosomal protein L36a [Source:UniProtKB/Swiss-Prot;Acc:O23290]	OS07G0523700;OS07G0523500;OS07G0523100;OS07G0523300;OS07G0523150	*	Os07g0523300 protein [Source:UniProtKB/TrEMBL;Acc:Q0D5Z2];Os07g0450000 protein; Os07g0523500 protein; Putative 60S ribosomal protein L44; cDNA clone:001-121-E03, full insert sequence; cDNA clone:J033073H17, full insert sequence [Source:UniProtKB/TrEMBL;Acc:Q8H5N0]
Zm00001eb008570	1.14096	3.64293	2.43901	3.14389	1	25895013	25904590	+	5878	protein_coding	*	*	*	AT5G07980;AT3G29385;AT5G07940;AT5G07970	*	dentin sialophosphoprotein-related [Source:TAIR;Acc:AT5G07980];BEST Arabidopsis thaliana protein match is: dentin sialophosphoprotein-related (TAIR:AT5G07980.1); Has 74 Blast hits to 74 proteins in 11 species: Archae - 0; Bacteria - 0; Metazoa - 0; Fungi - 0; Plants - 74; Viruses - 0; Other Eukaryotes - 0 (sour /.../BI BLink). [Source:TAIR;Acc:AT3G29385];BEST Arabidopsis thaliana protein match is…	OS03G0213300	*	Expressed protein; Os03g0213300 protein [Source:UniProtKB/TrEMBL;Acc:Q10Q16]
Zm00001eb008580	0.270184	0.457515	0.715991	0.214493	1	25937678	25945369	+	3604	protein_coding	Uncharacterized protein [Source:UniProtKB/TrEMBL;Acc:C0PJW7]	*	*	*	*	*	OS03G0213600	*	Expressed protein; Os03g0213600 protein [Source:UniProtKB/TrEMBL;Acc:Q10Q13]
Zm00001eb008590	8.62288	9.03615	9.32751	7.65914	1	25946337	25951186	-	1784	protein_coding	Mitochondrial substrate carrier family protein [Source:Projected from Arabidopsis thaliana (AT1G74240) TAIR;Acc:AT1G74240]	IPR018108;IPR023395	Mitochondrial substrate/solute carrier;Mitochondrial carrier domain	AT1G74240	*	Mitochondrial substrate carrier family protein [Source:TAIR;Acc:AT1G74240]	OS03G0213800	*	Mitochondrial carrier protein, expressed; Os03g0213800 protein; cDNA clone:J033119F13, full insert sequence [Source:UniProtKB/TrEMBL;Acc:Q10Q11]
Zm00001eb008600	0	0	0	0	1	25953039	25954064	-	1021	protein_coding	*	*	*	*	*	*	*	*	*
Zm00001eb008610	241.319	234.481	227.064	227.207	1	26099008	26111074	+	1501	protein_coding	*	IPR000131;IPR023632;IPR023633	ATPase, F1 complex, gamma subunit;ATPase, F1 complex, gamma subunit conserved site;ATPase, F1 complex, gamma subunit domain	AT2G33040	ATPC	ATP synthase subunit gamma, mitochondrial [Source:UniProtKB/Swiss-Prot;Acc:Q96250]	OS10G0320400	*	ATP synthase gamma chain, mitochondrial, putative, expressed; Os10g0320400 protein; cDNA clone:J023135E20, full insert sequence [Source:UniProtKB/TrEMBL;Acc:Q7G3Y4]
Zm00001eb008620	33.4033	45.9972	44.2486	55.5187	1	26192565	26198909	+	2558	protein_coding	Protein RIK [Source:UniProtKB/Swiss-Prot;Acc:Q32SG5]	IPR004088;IPR031121	K Homology domain, type 1;KH domain containing protein	AT3G29390	RIK	Protein RIK [Source:UniProtKB/Swiss-Prot;Acc:Q9LIA4]	OS03G0213900	*	Os03g0213900 protein [Source:UniProtKB/TrEMBL;Acc:Q0DU07]
Zm00001eb008630	0.371963	0.502058	8.34048	6.67475	1	26281990	26285480	+	2358	protein_coding	Uncharacterized protein [Source:UniProtKB/TrEMBL;Acc:C0HES8]	IPR004591;IPR004365;IPR007199;IPR012340;IPR013955	Replication factor-a protein 1 Rpa1;Nucleic acid binding, OB-fold, tRNA/helicase-type;Replication factor-A protein 1, N-terminal;Nucleic acid-binding, OB-fold;Replication factor A, C-terminal	AT5G61000;AT5G08020	RPA1D;RPA1B	Replication protein A 70 kDa DNA-binding subunit D [Source:UniProtKB/Swiss-Prot;Acc:Q9FME0];Replication protein A 70 kDa DNA-binding subunit B [Source:UniProtKB/Swiss-Prot;Acc:Q9SD82]	OS03G0214100	RPA1B	Replication protein A 70 kDa DNA-binding subunit B [Source:UniProtKB/Swiss-Prot;Acc:Q10Q08]
Zm00001eb008640	7.91883	10.036	8.2021	4.78401	1	26289403	26293935	-	2103	protein_coding	Uncharacterized protein [Source:UniProtKB/TrEMBL;Acc:C0P384]	*	*	AT4G00550	DGD2	Digalactosyldiacylglycerol synthase 2, chloroplastic [Source:UniProtKB/Swiss-Prot;Acc:Q8W1S1]	OS03G0214400	*	Digalactosyldiacylglycerol synthase 2, putative, expressed; Os03g0214400 protein [Source:UniProtKB/TrEMBL;Acc:Q10Q06]
Zm00001eb008650	1.96381	3.69628	2.04232	3.04687	1	26366285	26374017	-	4140	protein_coding	Uncharacterized protein [Source:UniProtKB/TrEMBL;Acc:C0PG52]	*	*	AT3G26850	*	histone-lysine N-methyltransferases [Source:TAIR;Acc:AT3G26850]	OS03G0214900	*	Expressed protein; Os03g0214900 protein [Source:UniProtKB/TrEMBL;Acc:Q10Q04]
Zm00001eb008660	5.86942	9.15359	10.1528	11.6526	1	26374316	26379575	-	3185	protein_coding	Uncharacterized protein [Source:UniProtKB/TrEMBL;Acc:B4FSM3]	IPR004853;IPR029665	Domain of unknown function DUF250;GDP-mannose transporter GONST3, plant	AT1G76340	GONST3	GDP-mannose transporter GONST3 [Source:UniProtKB/Swiss-Prot;Acc:Q9S845]	OS02G0154600;OS03G0215000	*	Os02g0154600 protein; cDNA clone:J033089D19, full insert sequence [Source:UniProtKB/TrEMBL;Acc:A3A395];Integral membrane family protein, putative, expressed [Source:UniProtKB/TrEMBL;Acc:Q10Q03]
Zm00001eb008670	0	0	0	0	1	26404773	26405186	+	414	protein_coding	*	*	*	*	*	*	*	*	*
Zm00001eb008680	0	0	0	0.0114516	1	26535248	26540374	+	1196	protein_coding	C2C2-YABBY transcription factor; DL related protein; Protein DROOPING LEAF; Uncharacterized protein [Source:UniProtKB/TrEMBL;Acc:B6T6E1]	IPR006780;IPR009071	YABBY protein;High mobility group (HMG) box domain	AT1G69180	CRC	Protein CRABS CLAW [Source:UniProtKB/Swiss-Prot;Acc:Q8L925]	OS03G0215200	DL	Protein DROOPING LEAF [Source:UniProtKB/Swiss-Prot;Acc:Q76EJ0]
Zm00001eb008690	0.0905044	0	0.398777	0.427802	1	26638227	26647909	-	1127	protein_coding	MADS-box transcription factor 1 [Source:UniProtKB/TrEMBL;Acc:B6T935]	IPR002487;IPR002100	Transcription factor, K-box;Transcription factor, MADS-box	*	*	*	OS03G0215400	MADS1	MADS-box transcription factor 1 [Source:UniProtKB/Swiss-Prot;Acc:Q10PZ9]
Zm00001eb008700	40.361	37.7553	44.4103	36.5818	1	26651342	26664174	-	3203	protein_coding	*	IPR002547;IPR009080;IPR012340;IPR001412;IPR014729;IPR014758;IPR015413;IPR023458;IPR029038	tRNA-binding domain;Aminoacyl-tRNA synthetase, class 1a, anticodon-binding;Nucleic acid-binding, OB-fold;Aminoacyl-tRNA synthetase, class I, conserved site;Rossmann-like alpha/beta/alpha sandwich fold;Methionyl-tRNA synthetase;Methionyl/Leucyl tRNA synthetase;Methionine-tRNA ligase, type 1;Methionyl-tRNA synthetase, Zn-domain	AT4G13780	*	Probable methionine--tRNA ligase [Source:UniProtKB/Swiss-Prot;Acc:Q9SVN5]	*	*	*
Zm00001eb008710	0	0	0.044867	0	1	26667839	26672526	+	2017	protein_coding	ATMAP70-2 [Source:UniProtKB/TrEMBL;Acc:B6U2C6]	;IPR009768	;Myosin II heavy chain-like	AT4G17220	MAP70.5	Microtubule-associated protein 70-5 [Source:UniProtKB/Swiss-Prot;Acc:Q8GYX3]	OS03G0215700	MAP70.4	Microtubule-associated protein 70-4 [Source:UniProtKB/Swiss-Prot;Acc:Q10PZ6]
Zm00001eb008720	13.8798	11.8007	11.6773	11.7594	1	26806706	26812386	+	2073	protein_coding	Pyridoxal-5'-phosphate-dependent enzyme family protein [Source:Projected from Arabidopsis thaliana (AT1G55880) TAIR;Acc:AT1G55880]	IPR001926	Tryptophan synthase beta subunit-like PLP-dependent enzymes superfamily	AT1G55880	*	Pyridoxal-5'-phosphate-dependent enzyme family protein [Source:TAIR;Acc:AT1G55880]	OS03G0215800	*	Cysteine synthase [Source:UniProtKB/TrEMBL;Acc:Q10PZ5]
Zm00001eb008730	0.0752362	0.168468	0.405774	0.106581	1	26813409	26815792	-	2384	protein_coding	Uncharacterized protein [Source:UniProtKB/TrEMBL;Acc:B4F8Z1]	IPR002885;IPR002625;IPR011990	Pentatricopeptide repeat;Smr protein/MutS2 C-terminal;Tetratricopeptide-like helical	AT4G16390	P67	Pentatricopeptide repeat-containing protein At4g16390, chloroplastic [Source:UniProtKB/Swiss-Prot;Acc:Q8GWE0]	OS03G0215900	*	Os03g0215900 protein; RSP67.2, putative, expressed [Source:UniProtKB/TrEMBL;Acc:Q10PZ4]
Zm00001eb008740	0	0	0	0	1	26849684	26851506	-	1823	protein_coding	Uncharacterized protein [Source:UniProtKB/TrEMBL;Acc:C4J1W8]	IPR007087	Zinc finger, C2H2	AT3G58070;AT5G06650;AT2G41940	GIS;GIS2;ZFP8	Zinc finger protein GIS [Source:UniProtKB/Swiss-Prot;Acc:Q84WI0];Zinc finger protein GIS2 [Source:UniProtKB/Swiss-Prot;Acc:Q9FG05];Zinc finger protein 8 [Source:UniProtKB/Swiss-Prot;Acc:P93751]	OS03G0216000	*	Os03g0216000 protein; Zinc finger family protein, putative, expressed; cDNA clone:002-148-B06, full insert sequence [Source:UniProtKB/TrEMBL;Acc:Q10PZ3]
Zm00001eb008750	0.195617	0.150721	0.226782	0.203841	1	27008957	27014719	+	3212	protein_coding	*	IPR002885;IPR011990	Pentatricopeptide repeat;Tetratricopeptide-like helical	*	*	*	OS03G0216300	*	Expressed protein; Os03g0216300 protein; cDNA clone:J033107K05, full insert sequence [Source:UniProtKB/TrEMBL;Acc:Q10PZ2]
Zm00001eb008760	0.0535049	0	0	0.312917	1	27018571	27019101	+	348	misc_non_coding	*	*	*	*	*	*	*	*	*
Zm00001eb008770	0	0	0	0.155749	1	27020800	27022313	-	1407	protein_coding	Putative uncharacterized protein [Source:UniProtKB/TrEMBL;Acc:B6TXU9]	*	*	AT3G08490	*	BEST Arabidopsis thaliana protein match is: Late embryogenesis abundant protein, group 2 (TAIR:AT3G24600.1); Has 161 Blast hits to 158 proteins in 15 species: Archae - 0; Bacteria - 0; Metazoa - 0; Fungi - 0; Plants - 161; Viruses - 0; Other Eukaryo /.../0 (source: NCBI BLink). [Source:TAIR;Acc:AT3G08490]	OS03G0216500	*	Expressed protein; Os03g0216500 protein [Source:UniProtKB/TrEMBL;Acc:Q10PY9]
Zm00001eb008780	7.2923	12.8209	9.89889	8.79463	1	27032749	27037180	+	3214	protein_coding	Uncharacterized protein [Source:UniProtKB/TrEMBL;Acc:C0PHF3]	IPR000322;IPR011013;IPR017853;IPR025887;IPR030458	Glycoside hydrolase, family 31;Galactose mutarotase-like domain;Glycoside hydrolase, superfamily;Glycoside hydrolase family 31, N-terminal domain;Glycosyl hydrolases family 31, active site	AT5G63840	PSL5	Probable glucan 1,3-alpha-glucosidase [Source:UniProtKB/Swiss-Prot;Acc:Q9FN05]	OS03G0216600	*	Os03g0216600 protein [Source:UniProtKB/TrEMBL;Acc:Q0DTY9]
Zm00001eb008790	0.200818	0.245791	0.164639	0.457554	1	27037025	27046485	-	2987	protein_coding	MATE efflux family protein [Source:Projected from Arabidopsis thaliana (AT3G08040) TAIR;Acc:AT3G08040]	IPR002528;	Multi antimicrobial extrusion protein;	AT3G08040	FRD3	MATE efflux family protein FRD3 [Source:UniProtKB/Swiss-Prot;Acc:Q9SFB0]	OS03G0216700	*	MATE efflux family protein, putative, expressed; Os03g0216700 protein; cDNA clone:J033050B03, full insert sequence [Source:UniProtKB/TrEMBL;Acc:Q10PY7]
Zm00001eb008800	0	0.0826697	0	0	1	27054390	27059278	+	2236	protein_coding	Uncharacterized protein [Source:UniProtKB/TrEMBL;Acc:C0PFS0]	*	*	AT1G51405	*	myosin-related [Source:TAIR;Acc:AT1G51405]	OS03G0216900	*	Expressed protein; Os03g0216900 protein; cDNA clone:J033050E12, full insert sequence [Source:UniProtKB/TrEMBL;Acc:Q10PY3]
Zm00001eb008810	0	0	0.00632137	0.298387	1	27060012	27066007	-	2386	protein_coding	Major facilitator superfamily protein [Source:Projected from Arabidopsis thaliana (AT5G26340) TAIR;Acc:AT5G26340]	IPR003663;IPR005828;IPR005829;IPR020846	Sugar/inositol transporter;General substrate transporter;Sugar transporter, conserved site;Major facilitator superfamily domain	AT5G26340	STP13	Sugar transport protein 13 [Source:UniProtKB/Swiss-Prot;Acc:Q94AZ2]	OS03G0218400	*	Os03g0218400 protein; Sugar carrier protein C, putative, expressed; cDNA clone:J023009G17, full insert sequence; cDNA clone:J023140P21, full insert sequence [Source:UniProtKB/TrEMBL;Acc:Q10PW9]
Zm00001eb008820	0	0	0	0	1	27060919	27061500	+	582	protein_coding	*	*	*	*	*	*	*	*	*
Zm00001eb008830	0.114647	0	0.21058	0.0239025	1	27159919	27163267	+	1719	protein_coding	Uncharacterized protein [Source:UniProtKB/TrEMBL;Acc:B7ZXZ7]	IPR001251;IPR011074;	CRAL-TRIO domain;CRAL/TRIO, N-terminal domain;	AT1G05370;AT3G22410	*	Sec14p-like phosphatidylinositol transfer family protein [Source:TAIR;Acc:AT1G05370];Sec14p-like phosphatidylinositol transfer family protein [Source:TAIR;Acc:AT3G22410]	OS03G0219100	*	CRAL/TRIO domain containing protein, expressed; Os03g0219100 protein [Source:UniProtKB/TrEMBL;Acc:Q10PW5]
Zm00001eb008840	0.0500789	0.0377644	0.232297	0.126323	1	27164788	27166001	-	1214	misc_non_coding	*	*	*	*	*	*	*	*	*
Zm00001eb008850	20.1651	11.3904	13.6015	13.2566	1	27166296	27172398	-	857	protein_coding	Superoxide dismutase [Cu-Zn] [Source:UniProtKB/TrEMBL;Acc:B6TAX5]	IPR001424;IPR018152	Superoxide dismutase, copper/zinc binding domain;Superoxide dismutase, copper/zinc, binding site	AT5G18100	CSD3	Superoxide dismutase [Cu-Zn] 3 [Source:UniProtKB/Swiss-Prot;Acc:Q9FK60]	OS03G0219200	*	Superoxide dismutase [Cu-Zn] [Source:UniProtKB/TrEMBL;Acc:Q0DTX5]
Zm00001eb008860	0	0	0	0	1	27173003	27173739	+	663	protein_coding	*	*	*	*	*	*	*	*	*
Zm00001eb008870	0	0	0	0	1	27173864	27174818	+	600	protein_coding	*	IPR001251	CRAL-TRIO domain	AT5G56160;AT1G55690	SFH14;SFH13	Phosphatidylinositol/phosphatidylcholine transfer protein SFH14 [Source:UniProtKB/Swiss-Prot;Acc:F4K6D3];Phosphatidylinositol/phosphatidylcholine transfer protein SFH13 [Source:UniProtKB/Swiss-Prot;Acc:Q501H5]	*	*	*
Zm00001eb008880	10.6443	6.48574	6.04462	3.53468	1	27253118	27255816	-	2619	protein_coding	Beta-hexosaminidase beta chain; Uncharacterized protein [Source:UniProtKB/TrEMBL;Acc:B4FYZ2]	IPR013781;IPR015883;IPR017853;IPR025705;IPR029018;IPR029019	Glycoside hydrolase, catalytic domain;Glycoside hydrolase family 20, catalytic core;Glycoside hydrolase, superfamily;Beta-hexosaminidase subunit alpha/beta;Chitobiase/beta-hexosaminidase domain 2-like;Beta-hexosaminidase, eukaryotic type, N-terminal	AT1G05590	HEXO2	Beta-hexosaminidase 2 [Source:UniProtKB/Swiss-Prot;Acc:Q9SYK0]	OS03G0219400	*	Beta-hexosaminidase [Source:UniProtKB/TrEMBL;Acc:Q10PW1]
Zm00001eb008890	2.47202	1.59291	2.18489	2.72552	1	27324522	27329950	+	2853	protein_coding	*	;IPR006640	;Domain of unknown function SprT-like	*	*	*	OS03G0219800	*	Expressed protein [Source:UniProtKB/TrEMBL;Acc:Q10PV7]
Zm00001eb008900	3.61104	4.74154	3.56767	3.68861	1	27334360	27353583	-	3943	protein_coding	*	IPR005612;IPR016024	CCAAT-binding factor;Armadillo-type fold	AT1G72440	EDA25	CCAAT-binding factor [Source:TAIR;Acc:AT1G72440]	OS09G0116400	*	CCAAT-box-binding transcription factor-like protein; Os09g0116400 protein; cDNA clone:J033034O16, full insert sequence [Source:UniProtKB/TrEMBL;Acc:Q6YU01]
Zm00001eb008910	0.59652	0.559501	0.401117	0.313701	1	27448424	27450365	+	1093	protein_coding	ribosomal protein L15 [Source:Projected from Arabidopsis thaliana (AT3G25920) TAIR;Acc:AT3G25920]	IPR001196;IPR005749;IPR021131;IPR030878	Ribosomal protein L15, conserved site;Ribosomal protein L15, bacterial-type;Ribosomal protein L18e/L15P;Ribosomal protein L15	AT3G25920	RPL15	50S ribosomal protein L15, chloroplastic [Source:UniProtKB/Swiss-Prot;Acc:P25873]	OS03G0219900	*	50S ribosomal protein L15, chloroplast, putative, expressed; Os03g0219900 protein [Source:UniProtKB/TrEMBL;Acc:Q10PV6]
Zm00001eb008920	0	0	0	0.0684496	1	27453260	27455550	-	2201	protein_coding	3-ketoacyl-CoA synthase [Source:UniProtKB/TrEMBL;Acc:B4G0N2]	IPR012392;IPR013601;IPR016039;IPR013747	Very-long-chain 3-ketoacyl-CoA synthase;FAE1/Type III polyketide synthase-like protein;;3-Oxoacyl-[acyl-carrier-protein (ACP)] synthase III C-terminal	AT1G25450;AT1G68530	KCS5;CUT1	3-ketoacyl-CoA synthase 5 [Source:UniProtKB/Swiss-Prot;Acc:Q9C6L5];3-ketoacyl-CoA synthase 6 [Source:UniProtKB/Swiss-Prot;Acc:Q9XF43]	OS03G0220100	*	3-ketoacyl-CoA synthase [Source:UniProtKB/TrEMBL;Acc:Q10PV5]
Zm00001eb008930	0.189394	0.0602779	1.11694	0.276821	1	27569960	27574474	+	2490	protein_coding	Uncharacterized protein [Source:UniProtKB/TrEMBL;Acc:B4F8X5]	IPR000490;IPR012946;IPR013781;IPR017853	Glycoside hydrolase, family 17;;Glycoside hydrolase, catalytic domain;Glycoside hydrolase, superfamily	AT1G66250;AT2G01630	*	Glucan endo-1,3-beta-glucosidase 2 [Source:UniProtKB/Swiss-Prot;Acc:Q9C7U5];Glucan endo-1,3-beta-glucosidase 3 [Source:UniProtKB/Swiss-Prot;Acc:Q9ZU91]	OS03G0221500	*	Glucan endo-1,3-beta-glucosidase 3, putative, expressed; Os03g0221500 protein; Putative beta-1,3-glucanase; cDNA clone:002-117-H02, full insert sequence; cDNA clone:J033120F09, full insert sequence [Source:UniProtKB/TrEMBL;Acc:Q8H822]
Zm00001eb008940	0	0	0	0	1	27580983	27583931	+	2949	protein_coding	Uncharacterized protein [Source:UniProtKB/TrEMBL;Acc:B4F952]	IPR001480;IPR003609;IPR002290;IPR000858;IPR000719;IPR008271;IPR011009;IPR013320;IPR017441;IPR024171	Bulb-type lectin domain;Apple-like;Serine/threonine- / dual specificity protein kinase, catalytic domain;S-locus glycoprotein;Protein kinase, catalytic domain;Serine/threonine-protein kinase, active site;Protein kinase-like domain;Concanavalin A-like lectin/glucanase, subgroup;Protein kinase, ATP binding site;S-receptor-like serine/threonine-protein kinase	*	*	*	OS03G0221700	*	Serine/threonine-protein kinase [Source:UniProtKB/TrEMBL;Acc:Q8H821]
Zm00001eb008950	1.73507	3.39604	2.87417	1.34402	1	27580998	27592477	-	6382	protein_coding	*	IPR001611	Leucine-rich repeat	AT1G48540;AT3G17920	*	Outer arm dynein light chain 1 protein [Source:TAIR;Acc:AT1G48540];Outer arm dynein light chain 1 protein [Source:TAIR;Acc:AT3G17920]	OS03G0221800	*	Putative uncharacterized protein OJ1743A09.7 [Source:UniProtKB/TrEMBL;Acc:Q8H820]
Zm00001eb008960	0.243395	0	0	0	1	27704676	27712040	-	459	protein_coding	*	*	*	*	*	*	*	*	*
Zm00001eb008970	11.161	6.3519	8.7185	4.70906	1	27719517	27722065	-	2477	protein_coding	MA3 domain-containing protein [Source:Projected from Arabidopsis thaliana (AT1G22730) TAIR;Acc:AT1G22730]	IPR003891;IPR016021;IPR016024	Initiation factor eIF-4 gamma, MA3;MIF4-like, type 1/2/3;Armadillo-type fold	AT1G22730	*	MA3 domain-containing protein [Source:TAIR;Acc:AT1G22730]	OS03G0222100	*	MA3 domain-containing protein, putative, expressed; Os03g0222100 protein [Source:UniProtKB/TrEMBL;Acc:Q10PT6]
Zm00001eb008980	111.5	87.2913	77.4802	44.262	1	27743303	27748179	+	1089	protein_coding	Uncharacterized protein [Source:UniProtKB/TrEMBL;Acc:C0P5W8]	IPR007736	*	*	*	*	OS03G0222600	*	cDNA, clone: J100068E06, full insert sequence [Source:UniProtKB/TrEMBL;Acc:B7FAF1]
Zm00001eb008990	0	0	0	0	1	27791109	27794446	-	624	protein_coding	*	*	*	*	*	*	*	*	*
Zm00001eb009000	0	0	0	0	1	27796339	27797377	-	948	protein_coding	*	*	*	*	*	*	*	*	*
Zm00001eb009010	40.2504	31.817	26.8216	22.4518	1	27805011	27812500	+	1695	protein_coding	*	*	*	*	*	*	*	*	*
Zm00001eb009020	0.624105	0.357983	0.441237	1.01435	1	27808873	27810892	-	1065	protein_coding	Caleosin [Source:UniProtKB/TrEMBL;Acc:B6U6A9]	IPR007736	*	*	*	*	OS03G0222600	*	cDNA, clone: J100068E06, full insert sequence [Source:UniProtKB/TrEMBL;Acc:B7FAF1]
Zm00001eb009030	0.0705292	0	0.228527	0.38871	1	27817430	27818817	+	264	protein_coding	*	*	*	*	*	*	*	*	*
Zm00001eb009040	0.547367	0.248452	0.628622	0.630263	1	27818903	27826041	+	324	protein_coding	*	*	*	*	*	*	*	*	*
Zm00001eb009050	0.33301	0.449597	0.197161	1.65095	1	27826267	27828989	+	459	protein_coding	*	*	*	*	*	*	*	*	*
Zm00001eb009060	1.47264	1.9958	1.5049	1.74194	1	27838646	27855600	+	2258	protein_coding	Molecular chaperone Hsp40/DnaJ family protein [Source:Projected from Arabidopsis thaliana (AT3G17830) TAIR;Acc:AT3G17830]	IPR002939;IPR001623;IPR001305;IPR008971;IPR012724;IPR018253	Chaperone DnaJ, C-terminal;DnaJ domain;Heat shock protein DnaJ, cysteine-rich domain;HSP40/DnaJ peptide-binding;Chaperone DnaJ;DnaJ domain, conserved site	AT3G17830	*	Molecular chaperone Hsp40/DnaJ family protein [Source:TAIR;Acc:AT3G17830]	*	*	*
Zm00001eb009070	19.4344	18.8859	19.3865	41.4625	1	27855726	27859776	+	618	protein_coding	*	*	*	*	*	*	*	*	*
Zm00001eb009080	0.379767	0.36342	0.600963	0.22952	1	27860525	27862552	-	2028	protein_coding	Uncharacterized protein [Source:UniProtKB/TrEMBL;Acc:B8A099]	IPR002401;IPR001128;IPR017972	Cytochrome P450, E-class, group I;Cytochrome P450;Cytochrome P450, conserved site	AT1G34540;AT3G56630	CYP94D1;CYP94D2	cytochrome P450, family 94, subfamily D, polypeptide 1 [Source:TAIR;Acc:AT1G34540];cytochrome P450, family 94, subfamily D, polypeptide 2 [Source:TAIR;Acc:AT3G56630]	OS03G0223100	*	Cytochrome P450 family protein, expressed; Os03g0223100 protein; cDNA clone:001-100-E07, full insert sequence; cDNA clone:001-208-D01, full insert sequence [Source:UniProtKB/TrEMBL;Acc:Q10PS7]
Zm00001eb009090	0.310385	0.5238	0.209345	0.907302	1	27921803	27924732	-	1664	protein_coding	Glutamine synthetase root isozyme 1 [Source:UniProtKB/Swiss-Prot;Acc:P38559]	IPR008146;IPR008147;IPR014746;IPR027302;IPR027303	Glutamine synthetase, catalytic domain;Glutamine synthetase, beta-Grasp;Glutamine synthetase/guanido kinase, catalytic domain;Glutamine synthetase, N-terminal conserved site;Glutamine synthetase, glycine-rich site	AT1G48470;AT3G17820	GLN1-5;GLN1-3	Glutamine synthetase cytosolic isozyme 1-5 [Source:UniProtKB/Swiss-Prot;Acc:Q8GXW5];Glutamine synthetase cytosolic isozyme 1-3 [Source:UniProtKB/Swiss-Prot;Acc:Q9LVI8]	OS03G0223400	GLN1-2	Glutamine synthetase cytosolic isozyme 1-2 [Source:UniProtKB/Swiss-Prot;Acc:P14654]
Zm00001eb009100	49.5382	44.2829	46.1374	31.2415	1	27978753	27987790	-	3256	protein_coding	Uncharacterized protein [Source:UniProtKB/TrEMBL;Acc:C0HJ25]	IPR011989;IPR016024;IPR021133;IPR021841;IPR026825	Armadillo-like helical;Armadillo-type fold;HEAT, type 2;Vacuolar protein 14 C-terminal Fig4-binding domain;Vacuole morphology and inheritance protein 14	AT2G01690	VAC14	Protein VAC14 homolog [Source:UniProtKB/Swiss-Prot;Acc:Q9ZU97]	OS03G0223700	*	HEAT repeat family protein, expressed; Os03g0223700 protein; cDNA clone:J013154C20, full insert sequence [Source:UniProtKB/TrEMBL;Acc:Q10PS3]
Zm00001eb009110	6.68606	9.30216	9.55839	6.17683	1	28145452	28157967	+	6633	protein_coding	*	*	*	*	*	*	*	*	*
Zm00001eb009120	0.0759729	0.031682	0.243475	0.0883894	1	28235001	28238254	-	3254	protein_coding	Tetratricopeptide repeat (TPR)-like superfamily protein [Source:Projected from Arabidopsis thaliana (AT5G08310) TAIR;Acc:AT5G08310]	IPR002885;IPR011990	Pentatricopeptide repeat;Tetratricopeptide-like helical	AT5G08310	*	Putative pentatricopeptide repeat-containing protein At5g08310, mitochondrial [Source:UniProtKB/Swiss-Prot;Acc:P0C8Q6]	*	*	*
Zm00001eb009130	1.05798	1.09011	0.74165	1.3367	1	28321395	28330871	+	1793	protein_coding	*	IPR004463;IPR011334;IPR015870;IPR020568	UDP-3-O-acyl N-acetylglucosamine deacetylase;UDP-3-O-acyl N-acetylglucosamine deacetylase, C-terminal;UDP-3-O-acyl N-acetylglucosamine deacetylase, N-terminal;Ribosomal protein S5 domain 2-type fold	AT1G25054;AT1G24880;AT1G24793;AT1G25210;AT1G25145	LPXC4;;LPXC1	Probable UDP-3-O-[3-hydroxymyristoyl] N-acetylglucosamine deacetylase 5 [Source:UniProtKB/Swiss-Prot;Acc:F4IAW1];UDP-3-O-acyl N-acetylglycosamine deacetylase family protein [Source:TAIR;Acc:AT1G24880];UDP-3-O-acyl N-acetylglycosamine deacetylase family protein [Source:TAIR;Acc:AT1G25210]	OS03G0223900	*	Os03g0223900 protein; UDP-3-0-acyl N-acetylglucosamine deacetylase family protein, expressed; cDNA clone:J013071N01, full insert sequence [Source:UniProtKB/TrEMBL;Acc:Q10PS1]
Zm00001eb009140	2.25242	3.07786	2.36144	2.02287	1	28362093	28367179	+	2904	protein_coding	Response regulator 8; Two-component response regulator ARR1 [Source:UniProtKB/TrEMBL;Acc:Q9AV93]	IPR001789;IPR011006;IPR001005;IPR006447;IPR009057;IPR017053;IPR017930	Signal transduction response regulator, receiver domain;CheY-like superfamily;SANT/Myb domain;Myb domain, plants;;Response regulator, plant B-type;Myb domain	AT2G01760	ARR14	Two-component response regulator ARR14 [Source:UniProtKB/Swiss-Prot;Acc:Q8L9Y3]	OS03G0224200	*	B-type response regulator; Myb-like DNA-binding domain, SHAQKYF class family protein, expressed; Os03g0224200 protein; Putative response regulator 10; Response regulator; cDNA clone:J023034P21, full insert sequence; cDNA clone:J033025G23, full insert sequence [Source:UniProtKB/TrEMBL;Acc:Q8H7S7]
Zm00001eb009150	0	0.0497975	0	0.0832151	1	28368071	28369904	-	1611	protein_coding	*	IPR011701;IPR020846	Major facilitator superfamily;Major facilitator superfamily domain	AT5G10190;AT1G78130	;UNE2	Major facilitator superfamily protein [Source:TAIR;Acc:AT5G10190];Major facilitator superfamily protein [Source:TAIR;Acc:AT1G78130]	*	*	*
Zm00001eb009160	0.177164	0.100006	0.0609099	0.0949124	1	28391350	28395669	-	4036	protein_coding	Uncharacterized protein [Source:UniProtKB/TrEMBL;Acc:B4FLL7]	IPR003337;IPR001830;IPR023214;IPR006379	Trehalose-phosphatase;Glycosyl transferase, family 20;HAD-like domain;HAD-superfamily hydrolase, subfamily IIB	*	*	*	OS03G0224300	*	Os03g0224300 protein [Source:UniProtKB/TrEMBL;Acc:Q0DTU6]
Zm00001eb009170	25.9568	22.8749	24.9821	23.817	1	28467663	28475078	+	1927	protein_coding	Uncharacterized protein [Source:UniProtKB/TrEMBL;Acc:B4G1F1]	;IPR000232;IPR011991;IPR027709;IPR027725	;Heat shock factor (HSF)-type, DNA-binding;Winged helix-turn-helix transcription repressor DNA-binding domain;Heat shock transcription factor, plant;Heat shock transcription factor family	AT1G67970	HSFA8	Heat stress transcription factor A-8 [Source:UniProtKB/Swiss-Prot;Acc:Q9S7U5]	OS03G0224700	HSFA9	Heat stress transcription factor A-9 [Source:UniProtKB/Swiss-Prot;Acc:Q10PR4]
Zm00001eb009180	0.238016	0.606913	1.01731	2.09888	1	28476840	28488828	+	511	misc_non_coding	*	*	*	*	*	*	*	*	*
Zm00001eb009190	0.207003	1.3778	1.0106	3.6395	1	28478839	28479487	+	483	misc_non_coding	*	*	*	*	*	*	*	*	*
Zm00001eb009200	0	0	0.113104	0	1	28483220	28483875	+	567	misc_non_coding	*	*	*	*	*	*	*	*	*
Zm00001eb009210	0	0	0	0	1	28483894	28484304	+	411	protein_coding	*	*	*	*	*	*	*	*	*
Zm00001eb009220	0.199761	0.197186	0.13073	0.604771	1	28489017	28491414	+	1746	misc_non_coding	*	*	*	*	*	*	*	*	*
Zm00001eb009230	0.25895	0.559904	0.290707	0.911461	1	28493040	28493429	+	390	protein_coding	*	IPR003653	Peptidase C48, SUMO/Sentrin/Ubl1	*	*	*	*	*	*
Zm00001eb009240	35.7403	23.9176	22.0766	16.8809	1	28542661	28553377	+	1787	protein_coding	Sec-independent protein translocase protein TATC, chloroplastic [Source:UniProtKB/Swiss-Prot;Acc:C4IZX0]	IPR002033;IPR019820	Sec-independent periplasmic protein translocase TatC;Sec-independent periplasmic protein translocase, conserved site	AT2G01110	TATC	Sec-independent protein translocase protein TATC, chloroplastic [Source:UniProtKB/Swiss-Prot;Acc:Q9SJV5]	OS01G0501700	TATC	Sec-independent protein translocase protein TATC, chloroplastic [Source:UniProtKB/Swiss-Prot;Acc:Q9AVE6]
Zm00001eb009250	2.73197	1.06017	3.7649	2.01506	1	28555401	28556873	-	1473	protein_coding	Uncharacterized protein [Source:UniProtKB/TrEMBL;Acc:B4FMT7]	;IPR002290;IPR000719;IPR008271;IPR011009;IPR017441	;Serine/threonine- / dual specificity protein kinase, catalytic domain;Protein kinase, catalytic domain;Serine/threonine-protein kinase, active site;Protein kinase-like domain;Protein kinase, ATP binding site	*	*	*	OS03G0225100	*	Os03g0225100 protein; Protein kinase domain containing protein, expressed; Putative uncharacterized protein OSJNBa0081P02.7; cDNA clone:006-205-E09, full insert sequence [Source:UniProtKB/TrEMBL;Acc:Q8H7S4]
Zm00001eb009260	0	0	0	0.060667	1	28578044	28579213	-	744	protein_coding	*	*	*	*	*	*	*	*	*
Zm00001eb009270	0	0	0	0.0388102	1	28579876	28582080	-	1163	protein_coding	*	IPR004367;IPR006671;IPR013763;IPR027417	Cyclin, C-terminal domain;Cyclin, N-terminal;;P-loop containing nucleoside triphosphate hydrolase	AT1G14750	SDS	Cyclin-SDS [Source:UniProtKB/Swiss-Prot;Acc:Q1PFW3]	OS03G0225200	SDS	Cyclin-SDS-like [Source:UniProtKB/Swiss-Prot;Acc:Q10PQ9]
Zm00001eb009280	0	0	0.126116	0.21415	1	28586239	28586577	-	339	protein_coding	*	*	*	*	*	*	*	*	*
Zm00001eb009290	2.58875	6.72362	4.91911	3.65488	1	28587510	28589683	-	2174	protein_coding	Uncharacterized protein [Source:UniProtKB/TrEMBL;Acc:B4FL87]	IPR002885	Pentatricopeptide repeat	AT5G47360	*	Pentatricopeptide repeat-containing protein At5g47360 [Source:UniProtKB/Swiss-Prot;Acc:Q9LVS3]	OS03G0225300	*	Os03g0225300 protein; Pentatricopeptide, putative, expressed; Putative uncharacterized protein OSJNBa0081P02.11; cDNA clone:J013102E15, full insert sequence [Source:UniProtKB/TrEMBL;Acc:Q8H7S0]
Zm00001eb009300	0	0	0	0	1	28712465	28714377	+	1913	protein_coding	*	IPR002401;IPR001128;IPR017972	Cytochrome P450, E-class, group I;Cytochrome P450;Cytochrome P450, conserved site	AT1G34540;AT3G56630	CYP94D1;CYP94D2	cytochrome P450, family 94, subfamily D, polypeptide 1 [Source:TAIR;Acc:AT1G34540];cytochrome P450, family 94, subfamily D, polypeptide 2 [Source:TAIR;Acc:AT3G56630]	OS03G0223100	*	Cytochrome P450 family protein, expressed; Os03g0223100 protein; cDNA clone:001-100-E07, full insert sequence; cDNA clone:001-208-D01, full insert sequence [Source:UniProtKB/TrEMBL;Acc:Q10PS7]
Zm00001eb009310	15.2253	23.9834	29.6136	35.7894	1	28749421	28756388	+	3256	protein_coding	CONTAINS InterPro DOMAIN/s: Conserved oligomeric complex COG6 (InterPro:IPR010490); Has 384 Blast hits to 379 proteins in 190 species: Archae - 0; Bacteria - 4; Metazoa - 151; Fungi - 156; Plants - 42; Viruses - 0; Other Eukaryotes - 31 (source: NCB /.../k). [Source:Projected from Arabidopsis thaliana (AT1G31780) TAIR;Acc:AT1G31780]	IPR010490	Conserved oligomeric Golgi complex subunit 6	AT1G31780	*	CONTAINS InterPro DOMAIN/s: Conserved oligomeric complex COG6 (InterPro:IPR010490); Has 384 Blast hits to 379 proteins in 190 species: Archae - 0; Bacteria - 4; Metazoa - 151; Fungi - 156; Plants - 42; Viruses - 0; Other Eukaryotes - 31 (source: NCB /.../k). [Source:TAIR;Acc:AT1G31780]	OS03G0225600	*	Os03g0225600 protein [Source:UniProtKB/TrEMBL;Acc:Q0DTU0]
Zm00001eb009320	0	0	0	0	1	28799325	28805520	+	3496	protein_coding	*	IPR002290;IPR000719;IPR008271;IPR011009;IPR013320;IPR017441	Serine/threonine- / dual specificity protein kinase, catalytic domain;Protein kinase, catalytic domain;Serine/threonine-protein kinase, active site;Protein kinase-like domain;Concanavalin A-like lectin/glucanase, subgroup;Protein kinase, ATP binding site	AT5G66790;AT2G23450	WAKL21;WAKL14	Wall-associated receptor kinase-like 21 [Source:UniProtKB/Swiss-Prot;Acc:Q8GYF5];Wall-associated receptor kinase-like 14 [Source:UniProtKB/Swiss-Prot;Acc:Q8RY67]	OS03G0225700	*	Os03g0225700 protein; Putative uncharacterized protein OSJNBa0081P02.15; WAK-like kinase, putative, expressed; cDNA clone:J033059I12, full insert sequence [Source:UniProtKB/TrEMBL;Acc:Q8H7R6]
Zm00001eb009330	0	0	0	0	1	28804891	28805278	-	388	misc_non_coding	*	*	*	*	*	*	*	*	*
Zm00001eb009340	0	0	0	0	1	28861699	28863569	+	1871	protein_coding	Cytochrome P450 CYP74A19 [Source:UniProtKB/TrEMBL;Acc:B6SUP5]	IPR001128	Cytochrome P450	*	*	*	OS03G0225900	CYP74A2	Allene oxide synthase 2 [Source:UniProtKB/Swiss-Prot;Acc:Q7XYS3]
Zm00001eb009350	0	0	0	0	1	28861709	28863357	-	1649	misc_non_coding	*	*	*	*	*	*	*	*	*
Zm00001eb009360	0.930626	0.313501	0.445024	0.31662	1	28899395	28903667	-	2864	protein_coding	Ternary complex factor MIP1 [Source:UniProtKB/TrEMBL;Acc:B6SW35]	IPR006869;IPR025757	Domain of unknown function DUF547;Ternary complex factor MIP1, leucine-zipper	AT2G23700;AT3G18900;AT5G66600	*	Protein of unknown function, DUF547 [Source:TAIR;Acc:AT2G23700];unknown protein; CONTAINS InterPro DOMAIN/s: Protein of unknown function DUF547 (InterPro:IPR006869); BEST Arabidopsis thaliana protein match is: Protein of unknown function, DUF547 (TAIR:AT5G66600.3); Has 1466 Blast hits to 1426 proteins in 93 spec /.../rchae - 0; Bacteria - 91; Metazoa - 23; Fungi - 0; Plants - 1310; Viruses - 0; O…	OS03G0233800	*	Os03g0233800 protein; Ternary complex factor MIP1, putative, expressed; cDNA clone:J023081G15, full insert sequence [Source:UniProtKB/TrEMBL;Acc:Q10PH6]
Zm00001eb009370	14.4944	15.7391	15.2278	12.1686	1	28906918	28916701	-	3106	protein_coding	*	;IPR002867;IPR001841;IPR013083;IPR031127	;Zinc finger, C6HC-type;Zinc finger, RING-type;Zinc finger, RING/FYVE/PHD-type;E3 ubiquitin ligase RBR family	AT3G27710;AT3G27720;AT4G34370;AT2G16090	ARI3;ARI4;ARI1;ARI2	Probable E3 ubiquitin-protein ligase ARI3 [Source:UniProtKB/Swiss-Prot;Acc:Q9LVX0];IBR domain containing protein [Source:TAIR;Acc:AT3G27720];Probable E3 ubiquitin-protein ligase ARI1 [Source:UniProtKB/Swiss-Prot;Acc:Q949V6];Probable E3 ubiquitin-protein ligase ARI2 [Source:UniProtKB/Swiss-Prot;Acc:Q84RR2]	OS03G0233500	*	IBR domain containing protein, expressed; Os03g0233500 protein [Source:UniProtKB/TrEMBL;Acc:Q10PH9]
Zm00001eb009380	0	0	0	0	1	28970613	28973071	+	2459	protein_coding	*	IPR001245;IPR000719;IPR008266;IPR011009;IPR018392	Serine-threonine/tyrosine-protein kinase catalytic domain;Protein kinase, catalytic domain;Tyrosine-protein kinase, active site;Protein kinase-like domain;Peptidoglycan-binding lysin domain	*	*	*	OS03G0233300	*	Protein kinase domain containing protein; Putative uncharacterized protein OJ1175C11.10 [Source:UniProtKB/TrEMBL;Acc:Q8S5X8]
Zm00001eb009390	0	0	0	0	1	28973849	28974244	+	396	protein_coding	*	*	*	*	*	*	*	*	*
Zm00001eb009400	0.410697	0	0.0324594	1.51301	1	28975203	28976746	-	1394	protein_coding	*	IPR006769	Coiled-coil domain containing protein 109, C-terminal	AT5G66650;AT4G36820;AT2G23790;AT5G42610	*	Calcium uniporter protein 3, mitochondrial [Source:UniProtKB/Swiss-Prot;Acc:Q9LVR5];Calcium uniporter protein 1, mitochondrial [Source:UniProtKB/Swiss-Prot;Acc:Q1PE15];Calcium uniporter protein 2, mitochondrial [Source:UniProtKB/Swiss-Prot;Acc:O64823];Calcium uniporter protein 4, mitochondrial [Source:UniProtKB/Swiss-Prot;Acc:Q9FJV7]	OS03G0233000	*	Expressed protein; Os03g0233000 protein; Putative uncharacterized protein OJ1175C11.12; cDNA clone:J023021I18, full insert sequence [Source:UniProtKB/TrEMBL;Acc:Q8S5X6]
Zm00001eb009410	0	0	0	0	1	28977413	28978292	-	880	protein_coding	*	IPR003591;IPR001611	Leucine-rich repeat, typical subtype;Leucine-rich repeat	AT3G22800	LRX6	Leucine-rich repeat extensin-like protein 6 [Source:UniProtKB/Swiss-Prot;Acc:Q9LUI1]	OS07G0176500	*	Extensin-like protein; Os07g0176400 protein [Source:UniProtKB/TrEMBL;Acc:Q6ZEZ7]
Zm00001eb009420	0	0	0	0	1	29079694	29082588	+	1077	protein_coding	*	IPR011009	Protein kinase-like domain	*	*	*	*	*	*
Zm00001eb009430	39.048	35.1468	30.5857	39.4307	1	29129371	29135097	+	1855	protein_coding	Uncharacterized protein [Source:UniProtKB/TrEMBL;Acc:C4J8Z8]	IPR004254	Hly-III-related	AT4G38320;AT4G37680;AT2G40710;AT4G38290	HHP5;HHP4;	Heptahelical transmembrane protein 5 [Source:UniProtKB/Swiss-Prot;Acc:Q9SVF3];Heptahelical transmembrane protein 4 [Source:UniProtKB/Swiss-Prot;Acc:Q9SZG0];Haemolysin-III related integral membrane protein [Source:TAIR;Acc:AT2G40710];Haemolysin-III related integral membrane protein [Source:TAIR;Acc:AT4G38290]	OS03G0232900	ADIPOR3	Heptahelical transmembrane protein ADIPOR3 [Source:UniProtKB/Swiss-Prot;Acc:Q10PI5]
Zm00001eb009440	0	0	0	0	1	29154403	29154914	-	512	misc_non_coding	*	*	*	*	*	*	*	*	*
Zm00001eb009450	0.0413312	0	0	0	1	29166564	29167464	+	901	misc_non_coding	*	*	*	*	*	*	*	*	*
Zm00001eb009460	0	0	0	0	1	29172699	29176400	+	3530	protein_coding	Ubiquitin-protein ligase [Source:UniProtKB/TrEMBL;Acc:B6SV72]	IPR003613;IPR011989;IPR013083;IPR016024	U box domain;Armadillo-like helical;Zinc finger, RING/FYVE/PHD-type;Armadillo-type fold	AT5G65920;AT3G49810	PUB31;PUB30	U-box domain-containing protein 31 [Source:UniProtKB/Swiss-Prot;Acc:Q9FHN9];U-box domain-containing protein 30 [Source:UniProtKB/Swiss-Prot;Acc:Q058P4]	OS03G0232600	*	Os03g0232600 protein; U-box domain containing protein, expressed; cDNA clone:J013146E12, full insert sequence [Source:UniProtKB/TrEMBL;Acc:Q10PI9]
Zm00001eb009470	0	0	0	0	1	29172903	29174944	-	2042	protein_coding	*	*	*	*	*	*	*	*	*
Zm00001eb009480	23.6626	18.2755	17.7243	15.4527	1	29231209	29233105	+	1897	protein_coding	Uncharacterized protein [Source:UniProtKB/TrEMBL;Acc:C4J713]	IPR001810;IPR000626	F-box domain, cyclin-like;	AT1G23780;AT1G70360;AT1G23770	SKIP22;	F-box protein SKIP22 [Source:UniProtKB/Swiss-Prot;Acc:Q9ZUB8];F-box protein At1g70360 [Source:UniProtKB/Swiss-Prot;Acc:O64600];Putative F-box protein At1g23770 [Source:UniProtKB/Swiss-Prot;Acc:Q9ZUB9]	OS03G0232000	*	Os03g0232000 protein [Source:UniProtKB/TrEMBL;Acc:Q0DTQ9]
Zm00001eb009490	0.557145	0.519844	0.421085	1.87555	1	29236481	29240217	+	2163	protein_coding	Uncharacterized protein [Source:UniProtKB/TrEMBL;Acc:C0HFU3]	IPR011598;IPR031064	Myc-type, basic helix-loop-helix (bHLH) domain;Basic helix-loop-helix (bHLH) transcription factors BEE-like, plant	AT1G10120	BHLH74	Transcription factor bHLH74 [Source:UniProtKB/Swiss-Prot;Acc:Q6NKN9]	OS03G0231950	*	Putative uncharacterized protein [Source:UniProtKB/TrEMBL;Acc:B9F6M5]
Zm00001eb009500	11.337	7.87568	11.0835	13.6786	1	29333953	29339811	+	1116	protein_coding	Putative uncharacterized protein [Source:UniProtKB/TrEMBL;Acc:B6SXH3]	*	*	AT4G33780	*	FUNCTIONS IN: molecular_function unknown; INVOLVED IN: biological_process unknown; LOCATED IN: chloroplast; EXPRESSED IN: 24 plant structures; EXPRESSED DURING: 15 growth stages; BEST Arabidopsis thaliana protein match is: short hypocotyl in white l /.../(TAIR:AT1G69935.1); Has 40 Blast hits to 40 proteins in 10 species: Archae - 0; Bacteria - 0; Metazoa - 0; Fungi - 0; Plants - 40; Viruses - 0; …	*	*	*
Zm00001eb009510	0.36212	1.21912	2.44822	0.557057	1	29393703	29398805	+	2443	protein_coding	Putative uncharacterized protein [Source:UniProtKB/TrEMBL;Acc:B6SPV3]	;IPR013698	;Squalene epoxidase	AT1G58440;AT2G22830;AT4G37760	SQE1;SQE2;SQE3	Squalene epoxidase 1 [Source:UniProtKB/Swiss-Prot;Acc:Q9SM02];Squalene epoxidase 2, mitochondrial [Source:UniProtKB/Swiss-Prot;Acc:O81000];Squalene epoxidase 3 [Source:UniProtKB/Swiss-Prot;Acc:Q8VYH2]	OS03G0231700;OS03G0231800	*	Os03g0231700 protein; Squalene monooxygenase, putative, expressed; cDNA clone:J033045D18, full insert sequence [Source:UniProtKB/TrEMBL;Acc:Q10PK5];Os03g0231800 protein [Source:UniProtKB/TrEMBL;Acc:Q0DTR1]
Zm00001eb009520	0	0	0	0	1	29409084	29410015	-	932	protein_coding	*	*	*	*	*	*	*	*	*
Zm00001eb009530	0	0	0	0	1	29409483	29409979	+	497	protein_coding	*	*	*	*	*	*	*	*	*
Zm00001eb009540	241.712	207.161	287.259	163.117	1	29507709	29511014	-	2493	protein_coding	Branched-chain-amino-acid aminotransferase [Source:UniProtKB/TrEMBL;Acc:B6STR2]	IPR001544;IPR005786;IPR018300;	Aminotransferase, class IV;Branched-chain amino acid aminotransferase II;Aminotransferase, class IV, conserved site;	AT3G19710;AT1G50090;AT1G10070;AT1G50110;AT1G10060	BCAT4;BCAT7;BCAT2;BCAT6;BCAT1	Methionine aminotransferase BCAT4 [Source:UniProtKB/Swiss-Prot;Acc:Q9LE06];Putative branched-chain-amino-acid aminotransferase 7 [Source:UniProtKB/Swiss-Prot;Acc:Q9LPM8];Branched-chain-amino-acid aminotransferase 2, chloroplastic [Source:UniProtKB/Swiss-Prot;Acc:Q9M439];Branched-chain-amino-acid aminotransferase 6 [Source:UniProtKB/Swiss-Prot;Acc:Q9LPM9];Branched-chain-amino-acid aminotransferase…	OS03G0231600	*	Branched-chain-amino-acid aminotransferase [Source:UniProtKB/TrEMBL;Acc:Q8GRH8]
Zm00001eb009550	0.057841	0.0460444	0.0331249	5.46582	1	29552208	29554604	-	1746	protein_coding	Uncharacterized protein [Source:UniProtKB/TrEMBL;Acc:B4FF66]	IPR003106;IPR001356;IPR009057;IPR017970	Leucine zipper, homeobox-associated;;Homeobox, conserved site	AT4G37790;AT2G22800	HAT22;HAT9	Homeobox-leucine zipper protein HAT22 [Source:UniProtKB/Swiss-Prot;Acc:P46604];Homeobox-leucine zipper protein HAT9 [Source:UniProtKB/Swiss-Prot;Acc:P46603]	OS03G0231150	*	Homeobox-leucine zipper protein HOX19 [Source:UniProtKB/Swiss-Prot;Acc:Q8GRL4]
Zm00001eb009560	0	0	0	0	1	29556219	29558986	-	627	protein_coding	*	*	*	*	*	*	*	*	*
Zm00001eb009570	46.6011	24.9696	27.7536	43.4703	1	29679851	29683545	-	2139	protein_coding	*	IPR012317;IPR016126;IPR022003	Poly(ADP-ribose) polymerase, catalytic domain;;RST domain of plant C-terminal	*	*	*	OS03G0230300	*	Os03g0230300 protein; Poly polymerase catalytic domain containing protein, expressed [Source:UniProtKB/TrEMBL;Acc:Q10PL7]
Zm00001eb009580	16.0366	14.7217	15.4189	15.7502	1	29708345	29742246	+	1362	protein_coding	Uncharacterized protein [Source:UniProtKB/TrEMBL;Acc:C0HGQ9]	IPR029001;IPR003697;	Inosine triphosphate pyrophosphatase-like;Maf-like protein;	*	*	*	OS03G0229600	*	Os03g0229600 protein [Source:UniProtKB/TrEMBL;Acc:C7IZQ7]
Zm00001eb009590	0	0	0	0	1	29714587	29715244	+	658	protein_coding	*	*	*	*	*	*	*	*	*
Zm00001eb009600	0	0	0	0.188766	1	29812347	29815182	+	2628	protein_coding	Antiporter/ drug transporter/ transporter [Source:UniProtKB/TrEMBL;Acc:B6SRM1]	IPR002528	Multi antimicrobial extrusion protein	*	*	*	OS03G0229500	*	MATE efflux family protein, expressed; Os03g0227966 protein; Putative membrane protein [Source:UniProtKB/TrEMBL;Acc:Q8LSP4]
Zm00001eb009610	0	0	0.261233	0	1	29968954	29975857	+	1097	protein_coding	*	IPR011598	Myc-type, basic helix-loop-helix (bHLH) domain	AT2G22770;AT4G37850;AT2G22760;AT2G22750	NAI1;BHLH25;BHLH19;BHLH18	Transcription factor NAI1 [Source:UniProtKB/Swiss-Prot;Acc:Q8S3F1];Transcription factor bHLH25 [Source:UniProtKB/Swiss-Prot;Acc:Q9T072];Transcription factor bHLH19 [Source:UniProtKB/Swiss-Prot;Acc:Q1PF16];Transcription factor bHLH18 [Source:UniProtKB/Swiss-Prot;Acc:Q1PF17]	OS03G0229100	*	*
Zm00001eb009620	0.0347397	0	0	0	1	30064811	30066134	+	564	protein_coding	PnFL-2; Putative tify domain/CCT motif transcription factor family protein [Source:UniProtKB/TrEMBL;Acc:B6SLG4]	IPR010399;	*	AT1G74950;AT1G72450;AT1G17380;AT1G19180	TIFY10B;TIFY11B;TIFY11A;TIFY10A	Protein TIFY 10B [Source:UniProtKB/Swiss-Prot;Acc:Q9S7M2];Protein TIFY 11B [Source:UniProtKB/Swiss-Prot;Acc:Q9C9E3];Protein TIFY 11A [Source:UniProtKB/Swiss-Prot;Acc:Q9LDU5];Protein TIFY 10A [Source:UniProtKB/Swiss-Prot;Acc:Q9LMA8]	OS07G0615200	*	Os07g0615200 protein; Putative uncharacterized protein P0616D06.125; cDNA clone:J013152B02, full insert sequence [Source:UniProtKB/TrEMBL;Acc:Q8H395]
Zm00001eb009630	0	0	0	0	1	30071174	30087174	+	1530	protein_coding	*	IPR011598	Myc-type, basic helix-loop-helix (bHLH) domain	AT2G22770;AT4G37850;AT2G22760;AT2G22750	NAI1;BHLH25;BHLH19;BHLH18	Transcription factor NAI1 [Source:UniProtKB/Swiss-Prot;Acc:Q8S3F1];Transcription factor bHLH25 [Source:UniProtKB/Swiss-Prot;Acc:Q9T072];Transcription factor bHLH19 [Source:UniProtKB/Swiss-Prot;Acc:Q1PF16];Transcription factor bHLH18 [Source:UniProtKB/Swiss-Prot;Acc:Q1PF17]	OS03G0229100	*	*
Zm00001eb009640	0	0.0787088	0	0.0295974	1	30240146	30243963	+	3376	protein_coding	Uncharacterized protein [Source:UniProtKB/TrEMBL;Acc:B7ZX99]	IPR003591;IPR002290;IPR001611;IPR000719;IPR008271;IPR011009;IPR013210;IPR017441	Leucine-rich repeat, typical subtype;Serine/threonine- / dual specificity protein kinase, catalytic domain;Leucine-rich repeat;Protein kinase, catalytic domain;Serine/threonine-protein kinase, active site;Protein kinase-like domain;Leucine-rich repeat-containing N-terminal, type 2;Protein kinase, ATP binding site	AT5G65700	BAM1	Leucine-rich repeat receptor-like serine/threonine-protein kinase BAM1 [Source:UniProtKB/Swiss-Prot;Acc:O49545]	OS03G0228800	*	Os03g0228800 protein; Receptor protein kinase CLAVATA1, putative, expressed [Source:UniProtKB/TrEMBL;Acc:Q10PM6]
Zm00001eb009650	0	0	0	0	1	30270318	30276049	-	756	protein_coding	*	*	*	*	*	*	*	*	*
Zm00001eb009660	10.6828	8.45608	7.24394	13.2224	1	30281678	30286028	+	2144	protein_coding	Uncharacterized protein [Source:UniProtKB/TrEMBL;Acc:C0HH56]	IPR002290;IPR000719;IPR008271;IPR011009;IPR017441	Serine/threonine- / dual specificity protein kinase, catalytic domain;Protein kinase, catalytic domain;Serine/threonine-protein kinase, active site;Protein kinase-like domain;Protein kinase, ATP binding site	AT4G34500	*	Probable receptor-like serine/threonine-protein kinase At4g34500 [Source:UniProtKB/Swiss-Prot;Acc:Q6NKZ9]	OS03G0227900	*	Os03g0227900 protein [Source:UniProtKB/TrEMBL;Acc:Q0DTS5]
Zm00001eb009670	0	0	0	0	1	30321603	30331693	-	2050	protein_coding	*	*	*	*	*	*	*	*	*
Zm00001eb009680	61.4265	65.2969	32.0338	105.149	1	30335295	30336335	-	309	misc_non_coding	*	*	*	*	*	*	*	*	*
Zm00001eb009690	0.0312491	0	0.0605454	0.0239959	1	30377918	30379040	-	627	protein_coding	*	*	*	*	*	*	*	*	*
Zm00001eb009700	0	0.032105	0	0.042144	1	30379068	30379424	-	357	protein_coding	*	*	*	*	*	*	*	*	*
Zm00001eb009710	0	0	0	0	1	30379452	30379811	-	360	protein_coding	*	*	*	*	*	*	*	*	*
Zm00001eb009720	0	0	0.106351	0	1	30488227	30488628	+	402	misc_non_coding	*	*	*	*	*	*	*	*	*
Zm00001eb009730	0	0	0	0	1	30516098	30522343	-	2539	protein_coding	Cytochrome P450 superfamily protein [Source:Projected from Arabidopsis thaliana (AT3G50660) TAIR;Acc:AT3G50660]	;IPR002401;IPR001128	;Cytochrome P450, E-class, group I;Cytochrome P450	AT3G50660	CYP90B1	Cytochrome P450 90B1 [Source:UniProtKB/Swiss-Prot;Acc:O64989]	OS03G0227700	*	Cytochrome P450; Cytochrome P450 family protein, expressed; Os03g0227700 protein; cDNA, clone: J100053J04, full insert sequence [Source:UniProtKB/TrEMBL;Acc:Q5CCK3]
Zm00001eb009740	0	0	0	0	1	30521766	30523422	+	625	misc_non_coding	*	*	*	*	*	*	*	*	*
Zm00001eb009750	0	0	0	0	1	30635175	30635724	-	464	protein_coding	*	*	*	*	*	*	*	*	*
Zm00001eb009760	0	0	0	0	1	30635726	30637285	-	597	protein_coding	*	*	*	*	*	*	*	*	*
Zm00001eb009770	2.76073	2.771	2.21192	2.62616	1	30662409	30676429	-	795	protein_coding	Putative uncharacterized protein [Source:UniProtKB/TrEMBL;Acc:B6U630]	*	*	AT1G20460;AT1G76185	*	unknown protein; BEST Arabidopsis thaliana protein match is: unknown protein (TAIR:AT1G76185.1); Has 37 Blast hits to 37 proteins in 11 species: Archae - 0; Bacteria - 0; Metazoa - 0; Fungi - 0; Plants - 37; Viruses - 0; Other Eukaryotes - 0 (source /.../ BLink). [Source:TAIR;Acc:AT1G20460];unknown protein; BEST Arabidopsis thaliana protein match is: unknown protein (TAIR:AT1G20460.1); Has 37 Bla…	OS03G0227500	*	Expressed protein; Os03g0227500 protein; cDNA clone:001-110-H10, full insert sequence [Source:UniProtKB/TrEMBL;Acc:Q10PN6]
Zm00001eb009780	0.0528403	0.0370922	0	0.00811511	1	30732639	30744568	+	1854	protein_coding	Glucan endo-1,3-beta-glucosidase 7; Uncharacterized protein [Source:UniProtKB/TrEMBL;Acc:B4FYP4]	IPR000490;IPR013781;IPR017853	Glycoside hydrolase, family 17;Glycoside hydrolase, catalytic domain;Glycoside hydrolase, superfamily	AT4G34480;AT2G16230;AT5G42720	*	Glucan endo-1,3-beta-glucosidase 7 [Source:UniProtKB/Swiss-Prot;Acc:Q9M069];O-Glycosyl hydrolases family 17 protein [Source:TAIR;Acc:AT2G16230];Glycosyl hydrolase family 17 protein [Source:TAIR;Acc:AT5G42720]	OS03G0227400	*	Glucan endo-1,3-beta-glucosidase 7, putative, expressed [Source:UniProtKB/TrEMBL;Acc:Q10PN7]
Zm00001eb009790	19.4288	53.2636	42.9957	54.077	1	30737990	30738298	+	309	misc_non_coding	*	*	*	*	*	*	*	*	*
Zm00001eb009800	13.5188	36.1283	30.172	36.8706	1	30738302	30742793	-	2975	protein_coding	*	*	*	*	*	*	*	*	*
Zm00001eb009810	60.3787	59.8708	72.4276	50.5391	1	30744669	30753561	-	3145	protein_coding	Uncharacterized protein [Source:UniProtKB/TrEMBL;Acc:B7ZZX2]	IPR002553;IPR011989;IPR016024;IPR017106;IPR009028;IPR013040;IPR013041;IPR015873	Clathrin/coatomer adaptor, adaptin-like, N-terminal;Armadillo-like helical;Armadillo-type fold;Coatomer gamma subunit;Coatomer/calthrin adaptor appendage, C-terminal subdomain;Coatomer, gamma subunit, appendage, Ig-like subdomain;Coatomer/clathrin adaptor appendage, Ig-like subdomain;Clathrin alpha-adaptin/coatomer adaptor, appendage, C-terminal subdomain	AT2G16200;AT4G34450	*	structural molecules [Source:TAIR;Acc:AT2G16200];Coatomer subunit gamma [Source:UniProtKB/Swiss-Prot;Acc:Q0WW26]	OS03G0227000	*	Coatomer subunit gamma-1 [Source:UniProtKB/Swiss-Prot;Acc:Q8H852]
Zm00001eb009820	0	0	0	0	1	30778394	30779159	-	405	protein_coding	*	*	*	*	*	*	*	*	*
Zm00001eb009830	0.0679911	0.038129	0	0	1	30781145	30781542	-	303	protein_coding	*	*	*	*	*	*	*	*	*
Zm00001eb009840	0	0	0.0297491	0	1	30790634	30795684	+	507	protein_coding	*	*	*	*	*	*	*	*	*
Zm00001eb009850	0.018191	0	0.266988	0.146136	1	30796419	30799391	-	2265	protein_coding	Uncharacterized protein [Source:UniProtKB/TrEMBL;Acc:C0PF73]	IPR002290;IPR001245;IPR000719;IPR008271;IPR011009;IPR013320;IPR017441	Serine/threonine- / dual specificity protein kinase, catalytic domain;Serine-threonine/tyrosine-protein kinase catalytic domain;Protein kinase, catalytic domain;Serine/threonine-protein kinase, active site;Protein kinase-like domain;Concanavalin A-like lectin/glucanase, subgroup;Protein kinase, ATP binding site	AT2G18470;AT4G34440;AT3G18810;AT1G49270	PERK4;PERK5;PERK6;PERK7	Proline-rich receptor-like protein kinase PERK4 [Source:UniProtKB/Swiss-Prot;Acc:Q9ZNQ8];Proline-rich receptor-like protein kinase PERK5 [Source:UniProtKB/Swiss-Prot;Acc:Q8GX23];Putative proline-rich receptor-like protein kinase PERK6 [Source:UniProtKB/Swiss-Prot;Acc:Q9LS95];Proline-rich receptor-like protein kinase PERK7 [Source:UniProtKB/Swiss-Prot;Acc:Q9XI96]	OS03G0226901	*	*
Zm00001eb009860	0	0	0	0	1	30797915	30798447	+	533	protein_coding	*	*	*	*	*	*	*	*	*
Zm00001eb009870	3.28055	4.45111	3.20964	3.44126	1	30883424	30887227	+	1287	protein_coding	Uncharacterized protein [Source:UniProtKB/TrEMBL;Acc:B4F9W1]	*	*	AT2G41950	*	unknown protein; FUNCTIONS IN: molecular_function unknown; INVOLVED IN: biological_process unknown; LOCATED IN: chloroplast, plant-type cell wall; EXPRESSED IN: 22 plant structures; EXPRESSED DURING: 13 growth stages; Has 53 Blast hits to 53 protein /.../4 species: Archae - 0; Bacteria - 27; Metazoa - 0; Fungi - 0; Plants - 26; Viruses - 0; Other Eukaryotes - 0 (source: NCBI BLink). [Source:TAIR;…	OS03G0226700	*	Expressed protein; Os03g0226700 protein; Putative uncharacterized protein OJ1626B05.2 [Source:UniProtKB/TrEMBL;Acc:Q8H855]
Zm00001eb009880	13.1877	26.0895	28.3772	28.3092	1	30901392	30911545	-	3964	protein_coding	*	*	*	AT3G58050;AT2G41960	*	unknown protein; BEST Arabidopsis thaliana protein match is: unknown protein (TAIR:AT2G41960.1); Has 13384 Blast hits to 8116 proteins in 546 species: Archae - 41; Bacteria - 766; Metazoa - 5596; Fungi - 1431; Plants - 589; Viruses - 46; Other Eukar /.../- 4915 (source: NCBI BLink). [Source:TAIR;Acc:AT3G58050];unknown protein; BEST Arabidopsis thaliana protein match is: unknown protein (TAIR:AT3G…	OS03G0226600	*	cDNA clone:J023007A11, full insert sequence [Source:UniProtKB/TrEMBL;Acc:B7EG01]
Zm00001eb009890	122.13	78.5751	71.0894	37.4085	1	31043758	31049005	-	3505	protein_coding	Cation efflux family protein [Source:Projected from Arabidopsis thaliana (AT3G58060) TAIR;Acc:AT3G58060]	IPR002524;IPR027470;IPR027469	Cation efflux protein;Cation efflux protein cytoplasmic domain;Cation efflux protein transmembrane domain	AT3G58060	MTPC3	Putative metal tolerance protein C3 [Source:UniProtKB/Swiss-Prot;Acc:Q9M2P2]	OS03G0226400	MTP4	Metal tolerance protein 4 [Source:UniProtKB/Swiss-Prot;Acc:Q10PP8]
Zm00001eb009900	15.3898	13.8823	16.1647	13.9417	1	31057410	31063737	-	1069	protein_coding	Ubiquitin fusion protein; Uncharacterized protein [Source:UniProtKB/TrEMBL;Acc:B6SHW9]	IPR001975;IPR000626;IPR011332;IPR019954;IPR019956;IPR029071	Ribosomal protein L40e;;Ribosomal protein, zinc-binding domain;Ubiquitin conserved site;Ubiquitin subgroup;Ubiquitin-related domain	*	*	*	*	*	*
Zm00001eb009910	0.25992	0	0	0.0869045	1	31058545	31059332	+	788	protein_coding	*	*	*	*	*	*	*	*	*
Zm00001eb009920	33.4452	31.4244	38.2956	34.2905	1	31200621	31205517	-	879	protein_coding	*	*	*	*	*	*	*	*	*
Zm00001eb009930	0	0	0.0796451	0	1	31206107	31207875	+	1515	protein_coding	*	IPR002016;IPR000823;IPR010255	Haem peroxidase, plant/fungal/bacterial;Plant peroxidase;Haem peroxidase	AT2G38390;AT3G49120;AT4G08770;AT2G38380;AT3G49110;AT5G06720;AT4G08780;AT5G19880;AT5G06730;AT3G32980	PER23;PER34;PER37;PER22;PER33;PER53;PER38;PER58;PER54;PER32	Peroxidase 23 [Source:UniProtKB/Swiss-Prot;Acc:O80912];Peroxidase 34 [Source:UniProtKB/Swiss-Prot;Acc:Q9SMU8];Peroxidase 37 [Source:UniProtKB/Swiss-Prot;Acc:Q9LDN9];Peroxidase 22 [Source:UniProtKB/Swiss-Prot;Acc:P24102];Peroxidase 33 [Source:UniProtKB/Swiss-Prot;Acc:P24101];Peroxidase 53 [Source:UniProtKB/Swiss-Prot;Acc:Q42578];Peroxidase 38 [Source:UniProtKB/Swiss-Prot;Acc:Q9LDA4];Peroxidase 58 …	OS03G0234500	*	Class III peroxidase 37; Peroxidase 53, putative, expressed; Putative peroxidase [Source:UniProtKB/TrEMBL;Acc:Q8S5Y4]
Zm00001eb009940	0.323014	0.281837	0.903057	7.20155	1	31241498	31243902	-	1711	protein_coding	Uncharacterized protein [Source:UniProtKB/TrEMBL;Acc:B4FBY8]	IPR002016;IPR000823;IPR010255;IPR019793	Haem peroxidase, plant/fungal/bacterial;Plant peroxidase;Haem peroxidase;Peroxidases heam-ligand binding site	AT2G38390;AT3G49120;AT4G08770;AT2G38380;AT3G49110;AT5G06720;AT4G08780;AT5G19880;AT5G06730;AT3G32980	PER23;PER34;PER37;PER22;PER33;PER53;PER38;PER58;PER54;PER32	Peroxidase 23 [Source:UniProtKB/Swiss-Prot;Acc:O80912];Peroxidase 34 [Source:UniProtKB/Swiss-Prot;Acc:Q9SMU8];Peroxidase 37 [Source:UniProtKB/Swiss-Prot;Acc:Q9LDN9];Peroxidase 22 [Source:UniProtKB/Swiss-Prot;Acc:P24102];Peroxidase 33 [Source:UniProtKB/Swiss-Prot;Acc:P24101];Peroxidase 53 [Source:UniProtKB/Swiss-Prot;Acc:Q42578];Peroxidase 38 [Source:UniProtKB/Swiss-Prot;Acc:Q9LDA4];Peroxidase 58 …	OS03G0234900	*	Class III peroxidase 39; Os03g0234900 protein; Peroxidase 53, putative, expressed; cDNA clone:001-105-G10, full insert sequence; cDNA clone:J013142D12, full insert sequence [Source:UniProtKB/TrEMBL;Acc:Q5U1Q4]
Zm00001eb009950	0	0	0.114837	0.675439	1	31248543	31250380	-	1405	protein_coding	Uncharacterized protein [Source:UniProtKB/TrEMBL;Acc:B8A1T1]	IPR002016;IPR000823;IPR010255;IPR019793;IPR019794	Haem peroxidase, plant/fungal/bacterial;Plant peroxidase;Haem peroxidase;Peroxidases heam-ligand binding site;Peroxidase, active site	AT5G19890	PER59	Peroxidase 59 [Source:UniProtKB/Swiss-Prot;Acc:Q39034]	*	*	*
Zm00001eb009960	13.6833	16.1399	16.9722	16.1297	1	31376292	31380709	+	1221	protein_coding	*	IPR006594;IPR006595;IPR013144;IPR024964	LisH dimerisation motif;CTLH, C-terminal LisH motif;CRA domain;CTLH/CRA C-terminal to LisH motif domain	AT1G61150;AT1G11110;AT4G09300	*	LisH and RanBPM domains containing protein [Source:TAIR;Acc:AT1G61150];LisH and RanBPM domains containing protein [Source:TAIR;Acc:AT1G11110];LisH and RanBPM domains containing protein [Source:TAIR;Acc:AT4G09300]	OS03G0235100	*	Expressed protein; Os03g0235100 protein; cDNA clone:001-009-F04, full insert sequence; cDNA clone:J023073F07, full insert sequence [Source:UniProtKB/TrEMBL;Acc:Q10PG5]
Zm00001eb009970	0	0	0	0	1	31431341	31431963	-	519	protein_coding	*	*	*	*	*	*	*	*	*
Zm00001eb009980	2.29514	3.79168	3.17142	3.67711	1	31438235	31442895	-	2154	protein_coding	Uncharacterized protein [Source:UniProtKB/TrEMBL;Acc:B4FKB1]	IPR000109;IPR018456;IPR020846	Proton-dependent oligopeptide transporter family;PTR2 family proton/oligopeptide symporter, conserved site;Major facilitator superfamily domain	AT2G02020;AT2G02040;AT1G62200	NPF8.4;NPF8.3;NPF8.5	Protein NRT1/ PTR FAMILY 8.4 [Source:UniProtKB/Swiss-Prot;Acc:Q84WG0];Protein NRT1/ PTR FAMILY 8.3 [Source:UniProtKB/Swiss-Prot;Acc:P46032];Protein NRT1/ PTR FAMILY 8.5 [Source:UniProtKB/Swiss-Prot;Acc:Q93Z20]	*	*	*
Zm00001eb009990	0.270099	0.0416297	0.267633	1.08917	1	31487118	31499471	-	3048	protein_coding	*	IPR000109;IPR018456;IPR020846	Proton-dependent oligopeptide transporter family;PTR2 family proton/oligopeptide symporter, conserved site;Major facilitator superfamily domain	AT2G02020;AT2G02040;AT1G62200	NPF8.4;NPF8.3;NPF8.5	Protein NRT1/ PTR FAMILY 8.4 [Source:UniProtKB/Swiss-Prot;Acc:Q84WG0];Protein NRT1/ PTR FAMILY 8.3 [Source:UniProtKB/Swiss-Prot;Acc:P46032];Protein NRT1/ PTR FAMILY 8.5 [Source:UniProtKB/Swiss-Prot;Acc:Q93Z20]	OS03G0235700	*	Os03g0235700 protein [Source:UniProtKB/TrEMBL;Acc:Q0DTN6]
Zm00001eb010000	18.4782	19.047	8.94118	3.33372	1	31503160	31503991	+	832	protein_coding	Putative uncharacterized protein [Source:UniProtKB/TrEMBL;Acc:B6TWR4]	*	*	*	*	*	OS03G0236800	*	Putative uncharacterized protein OJ1081D05.2 [Source:UniProtKB/TrEMBL;Acc:Q8H014]
Zm00001eb010010	0	0	0	0	1	31537973	31538797	+	825	protein_coding	Putative uncharacterized protein [Source:UniProtKB/TrEMBL;Acc:B6SZ19]	*	*	*	*	*	OS03G0236900	*	Putative uncharacterized protein [Source:UniProtKB/TrEMBL;Acc:B9F6N7]
Zm00001eb010020	4.79284	4.64476	2.80218	2.72818	1	31580604	31601395	+	2021	protein_coding	Uncharacterized protein [Source:UniProtKB/TrEMBL;Acc:B4FWL0]	IPR011990;IPR013026;IPR013105;IPR019734	Tetratricopeptide-like helical;Tetratricopeptide repeat-containing domain;Tetratricopeptide TPR2;Tetratricopeptide repeat	AT1G78770	APC6	Anaphase-promoting complex subunit 6 [Source:UniProtKB/Swiss-Prot;Acc:B3DNN5]	OS03G0236966	*	Putative uncharacterized protein [Source:UniProtKB/TrEMBL;Acc:B9F6N8]
Zm00001eb010030	44.418	44.6245	47.7313	47.6184	1	31736279	31741426	+	2796	protein_coding	Transmembrane 9 superfamily protein member 1 [Source:UniProtKB/TrEMBL;Acc:B6T9C2]	IPR004240;IPR020846	Nonaspanin (TM9SF);Major facilitator superfamily domain	AT2G01970;AT5G37310;AT1G14670	TMN3;TMN4;TMN2	Transmembrane 9 superfamily member 3 [Source:UniProtKB/Swiss-Prot;Acc:Q9ZPS7];Transmembrane 9 superfamily member 4 [Source:UniProtKB/Swiss-Prot;Acc:Q9FHT4];Transmembrane 9 superfamily member 2 [Source:UniProtKB/Swiss-Prot;Acc:Q940S0]	OS03G0237000	*	Endomembrane protein 70 containing protein, expressed; Os03g0237000 protein; Putative endosomal protein; cDNA clone:J013000C08, full insert sequence [Source:UniProtKB/TrEMBL;Acc:Q8H012]
Zm00001eb010040	60.518	49.2772	55.069	64.4002	1	31742085	31745237	+	1545	protein_coding	Uncharacterized protein [Source:UniProtKB/TrEMBL;Acc:B4F9A4]	IPR001395;IPR018170;IPR020471;IPR023210	Aldo/keto reductase;Aldo/keto reductase, conserved site;Aldo/keto reductase subgroup;NADP-dependent oxidoreductase domain	AT1G59960;AT1G59950	*	NAD(P)-linked oxidoreductase superfamily protein [Source:TAIR;Acc:AT1G59960];NAD(P)-linked oxidoreductase superfamily protein [Source:TAIR;Acc:AT1G59950]	OS03G0237100	*	NADH-dependent oxidoreductase 1, putative, expressed; Os03g0237100 protein [Source:UniProtKB/TrEMBL;Acc:Q10PE7]
Zm00001eb010050	0	0	0	0	1	31760544	31765161	-	2264	protein_coding	*	IPR007087;IPR013087;IPR015880;IPR031140	Zinc finger, C2H2;Zinc finger C2H2-type/integrase DNA-binding domain;Zinc finger, C2H2-like;C2H2 zinc finger protein, plant	AT1G68130;AT2G01940;AT1G25250	IDD14;SGR5;IDD16	Protein indeterminate-domain 14 [Source:UniProtKB/Swiss-Prot;Acc:Q9C9X7];Protein SHOOT GRAVITROPISM 5 [Source:UniProtKB/Swiss-Prot;Acc:F4IPE3];Protein indeterminate-domain 16 [Source:UniProtKB/Swiss-Prot;Acc:Q9FRH4]	OS03G0237250	*	Os03g0237200 protein [Source:UniProtKB/TrEMBL;Acc:Q0DTN0]
Zm00001eb010060	2.89099	3.35445	3.41925	3.34113	1	31830223	31835596	+	1285	protein_coding	Putative uncharacterized protein [Source:UniProtKB/TrEMBL;Acc:B6TQX0]	IPR008493;IPR031318	Protein of unknown function DUF775;OPI10 family	AT1G66080	*	unknown protein; CONTAINS InterPro DOMAIN/s: Protein of unknown function DUF775 (InterPro:IPR008493); Has 285 Blast hits to 283 proteins in 133 species: Archae - 0; Bacteria - 0; Metazoa - 120; Fungi - 88; Plants - 50; Viruses - 0; Other Eukaryotes /.../source: NCBI BLink). [Source:TAIR;Acc:AT1G66080]	OS03G0237500	*	Os03g0237500 protein [Source:UniProtKB/TrEMBL;Acc:Q0DTM9]
Zm00001eb010070	0.863907	0.601093	0.117629	0.0102385	1	31837796	31843682	-	2939	protein_coding	Uncharacterized protein [Source:UniProtKB/TrEMBL;Acc:B8A323]	IPR007145	Microtubule-associated protein, MAP65/Ase1/PRC1	AT1G14690;AT2G01910	MAP65-7;MAP65-6	65-kDa microtubule-associated protein 7 [Source:UniProtKB/Swiss-Prot;Acc:Q8L836];65-kDa microtubule-associated protein 6 [Source:UniProtKB/Swiss-Prot;Acc:Q9SIS3]	OS03G0237600	*	Microtubule associated protein family protein, putative, expressed; Os03g0237600 protein; cDNA clone:J013000P23, full insert sequence [Source:UniProtKB/TrEMBL;Acc:Q10PE0]
Zm00001eb010080	0	0	0	0	1	31841088	31841815	+	728	protein_coding	*	*	*	*	*	*	*	*	*
Zm00001eb010090	0	0	0	0	1	31851921	31852166	-	246	protein_coding	*	*	*	*	*	*	*	*	*
Zm00001eb010100	3.99837	5.4717	3.4139	2.7501	1	31937888	31942327	-	1483	protein_coding	cyclin J18 [Source:Projected from Arabidopsis thaliana (AT2G01905) TAIR;Acc:AT2G01905]	IPR006671;IPR013763	Cyclin, N-terminal;	AT2G01905	CYCJ18	Cyclin-J18 [Source:UniProtKB/Swiss-Prot;Acc:Q9C5X2]	*	*	*
Zm00001eb010110	0.0402327	0	0	0.95703	1	31962740	31966628	-	2314	protein_coding	Uncharacterized protein [Source:UniProtKB/TrEMBL;Acc:B4FSX0]	IPR005135;IPR000300	Endonuclease/exonuclease/phosphatase;Inositol polyphosphate-related phosphatase	AT2G01900	*	DNAse I-like superfamily protein [Source:TAIR;Acc:AT2G01900]	OS03G0238300	*	Os03g0238300 protein; Type I inositol-1,4,5-trisphosphate 5-phosphatase CVP2, putative, expressed; cDNA clone:001-028-H05, full insert sequence; cDNA clone:J033118P13, full insert sequence [Source:UniProtKB/TrEMBL;Acc:Q10PD3]
Zm00001eb010120	0	0	0	0	1	31973070	31974037	-	968	misc_non_coding	*	*	*	*	*	*	*	*	*
Zm00001eb010130	146.273	105.625	87.8849	96.5656	1	31986778	31989589	+	1653	protein_coding	Uncharacterized protein [Source:UniProtKB/TrEMBL;Acc:B4FM74]	IPR004843;IPR029052;IPR024927	Metallophosphoesterase domain;Metallo-dependent phosphatase-like;Acid phosphatase, type 5	AT2G01880;AT1G25230;AT3G17790;AT2G01890;AT1G14700	PAP7;PAP4;PAP17;PAP8;PAP3	Purple acid phosphatase 7 [Source:UniProtKB/Swiss-Prot;Acc:Q8S341];Purple acid phosphatase 4 [Source:UniProtKB/Swiss-Prot;Acc:Q8VYU7];Purple acid phosphatase 17 [Source:UniProtKB/Swiss-Prot;Acc:Q9SCX8];Purple acid phosphatase 8 [Source:UniProtKB/Swiss-Prot;Acc:Q8VYZ2];Purple acid phosphatase 3 [Source:UniProtKB/Swiss-Prot;Acc:Q8H129]	*	*	*
Zm00001eb010140	93.0073	40.7528	54.4576	40.3834	1	32017213	32020096	+	2158	protein_coding	Purple acid phosphatase 1 [Source:UniProtKB/TrEMBL;Acc:B6TE04]	IPR004843;IPR024927;IPR029052	Metallophosphoesterase domain;Acid phosphatase, type 5;Metallo-dependent phosphatase-like	AT2G01880;AT1G25230;AT3G17790;AT2G01890;AT1G14700	PAP7;PAP4;PAP17;PAP8;PAP3	Purple acid phosphatase 7 [Source:UniProtKB/Swiss-Prot;Acc:Q8S341];Purple acid phosphatase 4 [Source:UniProtKB/Swiss-Prot;Acc:Q8VYU7];Purple acid phosphatase 17 [Source:UniProtKB/Swiss-Prot;Acc:Q9SCX8];Purple acid phosphatase 8 [Source:UniProtKB/Swiss-Prot;Acc:Q8VYZ2];Purple acid phosphatase 3 [Source:UniProtKB/Swiss-Prot;Acc:Q8H129]	OS03G0238600	*	Os03g0238600 protein; Purple acid phosphatase 1, putative, expressed; cDNA clone:001-038-F06, full insert sequence; cDNA clone:002-117-H01, full insert sequence; cDNA clone:006-309-G08, full insert sequence; cDNA clone:J023062L13, full insert sequence [Source:UniProtKB/TrEMBL;Acc:Q10PD0]
Zm00001eb010150	6.53572	6.30677	8.55786	9.4374	1	32046737	32053530	+	3730	protein_coding	hydroxyproline-rich glycoprotein family protein [Source:Projected from Arabidopsis thaliana (AT1G14710) TAIR;Acc:AT1G14710]	IPR027450	Alpha-ketoglutarate-dependent dioxygenase AlkB-like	AT1G14710	*	hydroxyproline-rich glycoprotein family protein [Source:TAIR;Acc:AT1G14710]	OS03G0238800	*	Hydroxyproline-rich glycoprotein family protein, putative, expressed [Source:UniProtKB/TrEMBL;Acc:Q10PC8]
Zm00001eb010160	0.715832	2.20893	2.3885	3.19541	1	32055772	32059527	+	3073	protein_coding	*	IPR004082	Protein of unknown function DUF1423, plant	AT1G14740	OBE3	Protein OBERON 3 [Source:UniProtKB/Swiss-Prot;Acc:Q94B71]	OS03G0239200	*	Os03g0239200 protein; Tropomyosin, putative, expressed; cDNA clone:J013159E06, full insert sequence [Source:UniProtKB/TrEMBL;Acc:Q10PC5]
Zm00001eb010170	0	0	0	0.0110385	1	32120738	32124492	-	1363	protein_coding	*	*	*	*	*	*	*	*	*
Zm00001eb010180	0	0	0	0	1	32120760	32121936	+	1177	protein_coding	Uncharacterized protein; Zinc finger protein 7 [Source:UniProtKB/TrEMBL;Acc:B6UI79]	IPR007087	Zinc finger, C2H2	AT1G66140	ZFP4	Zinc finger protein 4 [Source:UniProtKB/Swiss-Prot;Acc:Q39263]	OS03G0239300	*	C2H2 transcription factor; Os03g0239300 protein; Zinc finger, C2H2 type family protein, expressed; cDNA clone:J013047G22, full insert sequence; cDNA clone:J023110G13, full insert sequence [Source:UniProtKB/TrEMBL;Acc:Q10PC4]
Zm00001eb010190	6.84691	8.93896	11.0706	22.5368	1	32126194	32134940	-	2164	protein_coding	Uncharacterized protein [Source:UniProtKB/TrEMBL;Acc:C0PE09]	IPR004827;IPR012900	Basic-leucine zipper domain;G-box binding, MFMR	*	*	*	OS03G0239400	*	Os03g0239400 protein; Transcription factor HBP-1a, putative, expressed; cDNA clone:J013071G08, full insert sequence [Source:UniProtKB/TrEMBL;Acc:Q10PC3]
Zm00001eb010200	17.2688	17.1988	17.8162	14.0526	1	32164538	32170709	-	1551	protein_coding	Uncharacterized protein [Source:UniProtKB/TrEMBL;Acc:B4G0Y4]	IPR005688;IPR006703;IPR027417	Chloroplast protein import component Toc34;;P-loop containing nucleoside triphosphate hydrolase	AT5G05000	TOC34	Translocase of chloroplast 34, chloroplastic [Source:UniProtKB/Swiss-Prot;Acc:Q38906]	OS03G0240500	*	Os03g0240500 protein; Translocase of chloroplast 34, putative, expressed; cDNA clone:J013128A13, full insert sequence [Source:UniProtKB/TrEMBL;Acc:Q10PB3]
Zm00001eb010210	70.0493	66.9875	43.7269	11.1052	1	32194614	32196435	-	1822	protein_coding	Uncharacterized protein [Source:UniProtKB/TrEMBL;Acc:B4G225]	IPR003613;IPR011989;IPR013083;IPR016024	U box domain;Armadillo-like helical;Zinc finger, RING/FYVE/PHD-type;Armadillo-type fold	AT1G66160;AT3G02840;AT5G37490	PUB20;;PUB21	U-box domain-containing protein 20 [Source:UniProtKB/Swiss-Prot;Acc:Q9C8D1];ARM repeat superfamily protein [Source:TAIR;Acc:AT3G02840];U-box domain-containing protein 21 [Source:UniProtKB/Swiss-Prot;Acc:Q5PNY6]	OS03G0240600	*	Os03g0240600 protein; U-box containing E3 ligase; U-box domain containing protein, expressed; cDNA clone:002-155-G08, full insert sequence [Source:UniProtKB/TrEMBL;Acc:Q10PB1]
Zm00001eb010220	0	0	0	0	1	32284707	32287170	+	803	protein_coding	*	*	*	*	*	*	*	*	*
Zm00001eb010230	52.2937	39.6696	40.8955	36.2264	1	32295264	32299182	-	1331	protein_coding	Erwinia induced protein 2; Uncharacterized protein [Source:UniProtKB/TrEMBL;Acc:B4FAP8]	IPR008417	B-cell receptor-associated 31-like	AT3G17780;AT1G48440	*	FUNCTIONS IN: molecular_function unknown; INVOLVED IN: intracellular protein transport; LOCATED IN: endomembrane system, integral to membrane, endoplasmic reticulum; EXPRESSED IN: 23 plant structures; EXPRESSED DURING: 13 growth stages; CONTAINS Int /.../DOMAIN/s: B-cell receptor-associated 31-like (InterPro:IPR008417); BEST Arabidopsis thaliana protein match is: B-cell receptor-associated 31-lik…	OS03G0240700	*	Expressed protein; Os03g0240700 protein; cDNA clone:J023112A13, full insert sequence [Source:UniProtKB/TrEMBL;Acc:Q10PB0]
Zm00001eb010240	3.05019	2.62367	3.63439	3.29995	1	32299151	32309244	+	863	protein_coding	Small nuclear ribonucleoprotein Sm D3 [Source:UniProtKB/TrEMBL;Acc:B6UG34]	IPR001163;IPR010920;IPR027141	Ribonucleoprotein LSM domain;Like-Sm (LSM) domain;U6 snRNA-associated Sm-like protein LSm4/Small nuclear ribonucleoprotein Sm D1/D3	AT1G20580;AT1G76300	SMD3B;SMD3A	Small nuclear ribonucleoprotein SmD3b [Source:UniProtKB/Swiss-Prot;Acc:Q9LM92];Small nuclear ribonucleoprotein SmD3a [Source:UniProtKB/Swiss-Prot;Acc:Q9S7E6]	OS03G0240800	*	Os03g0240800 protein; Small nuclear ribonucleoprotein Sm D3, putative, expressed; cDNA clone:001-025-E05, full insert sequence; cDNA clone:006-209-D01, full insert sequence; cDNA clone:J033033E14, full insert sequence [Source:UniProtKB/TrEMBL;Acc:Q10PA9]
Zm00001eb010250	0	0	0	0	1	32338458	32339635	-	357	protein_coding	*	*	*	*	*	*	*	*	*
Zm00001eb010260	0	0	0	0	1	32362756	32369573	-	606	protein_coding	*	*	*	*	*	*	*	*	*
Zm00001eb010270	0	0	0	0	1	32370766	32371609	+	844	protein_coding	*	*	*	*	*	*	*	*	*
Zm00001eb010280	28.0785	22.2029	21.3353	16.3807	1	32371847	32384861	+	3207	protein_coding	*	*	*	AT2G36960	TKI1	TSL-kinase interacting protein 1 [Source:UniProtKB/Swiss-Prot;Acc:Q8LJT8]	OS03G0241100	*	Myb family transcription factor, putative, expressed; Os03g0241100 protein; cDNA clone:J033102O16, full insert sequence [Source:UniProtKB/TrEMBL;Acc:Q10PA6]
Zm00001eb010290	0	0	0	0	1	32464543	32475132	-	432	protein_coding	*	*	*	*	*	*	*	*	*
Zm00001eb010300	15.2435	14.479	15.7429	14.8978	1	32494464	32501840	+	2033	protein_coding	NHP2-like protein 1; Uncharacterized protein [Source:UniProtKB/TrEMBL;Acc:B4FMS0]	IPR004038;IPR004037;IPR002415;IPR018492;IPR029064	Ribosomal protein L7Ae/L30e/S12e/Gadd45;Ribosomal protein L7Ae conserved site;H/ACA ribonucleoprotein complex, subunit Nhp2, eukaryote;Ribosomal protein L7Ae/L8/Nhp2 family;50S ribosomal protein L30e-like	AT4G22380;AT4G12600;AT5G20160	*	Ribosomal protein L7Ae/L30e/S12e/Gadd45 family protein [Source:TAIR;Acc:AT4G22380];Ribosomal protein L7Ae/L30e/S12e/Gadd45 family protein [Source:TAIR;Acc:AT4G12600];Ribosomal protein L7Ae/L30e/S12e/Gadd45 family protein [Source:TAIR;Acc:AT5G20160]	OS10G0124000;OS03G0241200	*	NHP2-like protein 1, putative, expressed; Os10g0124000 protein; Putative ribosomal protein L7Ae-like; cDNA clone:J033109K13, full insert sequence [Source:UniProtKB/TrEMBL;Acc:Q7G608];NHP2-like protein 1, putative, expressed; Os03g0241200 protein [Source:UniProtKB/TrEMBL;Acc:Q10PA5]
Zm00001eb010310	2.1586	1.5939	1.68945	1.89089	1	32509063	32512897	+	2025	protein_coding	Putative uncharacterized protein [Source:UniProtKB/TrEMBL;Acc:B6TN39]	*	*	*	*	*	OS03G0241300	*	Expressed protein [Source:UniProtKB/TrEMBL;Acc:Q10PA4]
Zm00001eb010320	0.0890213	0.0171921	0.0441466	0.125098	1	32550011	32554374	-	3360	protein_coding	Uncharacterized protein [Source:UniProtKB/TrEMBL;Acc:C0PKV3]	IPR011009;IPR002290;IPR000719;IPR008271;IPR017441;IPR001245;IPR006016;IPR014729	Protein kinase-like domain;Serine/threonine- / dual specificity protein kinase, catalytic domain;Protein kinase, catalytic domain;Serine/threonine-protein kinase, active site;Protein kinase, ATP binding site;Serine-threonine/tyrosine-protein kinase catalytic domain;;Rossmann-like alpha/beta/alpha sandwich fold	AT2G16750;AT4G35030	*	Protein kinase protein with adenine nucleotide alpha hydrolases-like domain [Source:TAIR;Acc:AT2G16750];Protein kinase superfamily protein [Source:TAIR;Acc:AT4G35030]	OS03G0241600	*	Os03g0241600 protein [Source:UniProtKB/TrEMBL;Acc:Q0DTK6]
Zm00001eb010330	0.795977	0.167357	0.734986	0.495607	1	32624615	32642850	-	3629	protein_coding	Uncharacterized protein [Source:UniProtKB/TrEMBL;Acc:B4FIA1]	IPR002885;IPR011990	Pentatricopeptide repeat;Tetratricopeptide-like helical	AT3G49142	PCMP-H77	Putative pentatricopeptide repeat-containing protein At3g49142 [Source:UniProtKB/Swiss-Prot;Acc:P0C899]	*	*	*
Zm00001eb010340	0	0	0	0	1	32727891	32729614	-	1724	protein_coding	Uncharacterized protein [Source:UniProtKB/TrEMBL;Acc:B4FLV4]	*	*	*	*	*	OS03G0242300	*	Expressed protein; Os03g0242300 protein; cDNA clone:J013002A22, full insert sequence [Source:UniProtKB/TrEMBL;Acc:Q10P95]
Zm00001eb010350	0	0	0	0	1	32779024	32780973	-	789	protein_coding	*	IPR001810;IPR019009;IPR027417	F-box domain, cyclin-like;Signal recognition particle receptor, beta subunit;P-loop containing nucleoside triphosphate hydrolase	AT2G18770;AT5G05670	*	P-loop containing nucleoside triphosphate hydrolases superfamily protein [Source:TAIR;Acc:AT2G18770];signal recognition particle binding [Source:TAIR;Acc:AT5G05670]	*	*	*
Zm00001eb010360	0.123616	0	0.0245215	0.00431472	1	32807258	32810744	-	3487	protein_coding	subtilisin-like serine protease 2 [Source:Projected from Arabidopsis thaliana (AT4G34980) TAIR;Acc:AT4G34980]	IPR003137;IPR000209;IPR010259;IPR015500;IPR023828	Protease-associated domain, PA;Peptidase S8/S53 domain;Proteinase inhibitor I9;Peptidase S8, subtilisin-related;Peptidase S8, subtilisin, Ser-active site	AT4G34980	SBT1.6	Subtilisin-like protease SBT1.6 [Source:UniProtKB/Swiss-Prot;Acc:O49607]	OS03G0242900	*	Os03g0242900 protein; Subtilisin proteinase, putative, expressed; cDNA, clone: J090088C21, full insert sequence [Source:UniProtKB/TrEMBL;Acc:Q10P89]
Zm00001eb010370	5.9472	2.50165	3.77646	21.7367	1	32840219	32842834	-	983	protein_coding	Actin-depolymerizing factor 5; Uncharacterized protein [Source:UniProtKB/TrEMBL;Acc:B6T128]	IPR002108;IPR017904;IPR029006	Actin-binding, cofilin/tropomyosin type;;ADF-H/Gelsolin-like domain	AT4G34970;AT2G16700	ADF9;ADF5	Actin-depolymerizing factor 9 [Source:UniProtKB/Swiss-Prot;Acc:O49606];Actin-depolymerizing factor 5 [Source:UniProtKB/Swiss-Prot;Acc:Q9ZNT3]	OS03G0243100	ADF5	Actin-depolymerizing factor 5 [Source:UniProtKB/Swiss-Prot;Acc:Q10P87]
Zm00001eb010380	0.0617569	0.0954818	0.105035	0.0227134	1	32856564	32858325	-	603	protein_coding	*	*	*	*	*	*	*	*	*
Zm00001eb010390	0	0.0911061	0.135174	0	1	32861111	32863654	-	504	protein_coding	*	*	*	*	*	*	*	*	*
Zm00001eb010400	104.176	102.138	111.19	115.648	1	32982565	32988047	-	1718	protein_coding	Uncharacterized protein [Source:UniProtKB/TrEMBL;Acc:B4FRU4]	IPR003903;IPR002035;IPR027040	Ubiquitin interacting motif;von Willebrand factor, type A;Proteasome subunit Rpn10	AT4G38630	RPN10	26S proteasome non-ATPase regulatory subunit 4 homolog [Source:UniProtKB/Swiss-Prot;Acc:P55034]	OS03G0243300	*	26S proteasome regulatory particle non-ATPase subunit10; Os03g0243300 protein; OsS5a; Ubiquitin interaction motif family protein, expressed; cDNA clone:J033046D23, full insert sequence [Source:UniProtKB/TrEMBL;Acc:O82143]
Zm00001eb010410	3.06657	1.68182	2.81062	5.28071	1	33102030	33109560	+	2537	protein_coding	Uncharacterized protein [Source:UniProtKB/TrEMBL;Acc:B4G0Y2]	IPR000582;IPR014352	Acyl-CoA-binding protein, ACBP;FERM/acyl-CoA-binding protein, 3-helical bundle	AT4G24230	ACBP3	Acyl-CoA-binding domain-containing protein 3 [Source:UniProtKB/Swiss-Prot;Acc:Q9STX1]	OS03G0243600	*	Acyl CoA binding protein, expressed; Os03g0243600 protein; cDNA clone:J023149A14, full insert sequence [Source:UniProtKB/TrEMBL;Acc:Q10P83]
Zm00001eb010420	0.868663	0.365232	0.347499	5.34509	1	33112848	33116276	+	2389	protein_coding	Uncharacterized protein [Source:UniProtKB/TrEMBL;Acc:B4FS44]	;IPR001000;IPR008969;IPR013781;IPR017853;IPR031158	;Glycoside hydrolase, family 10;Carboxypeptidase-like, regulatory domain;Glycoside hydrolase, catalytic domain;Glycoside hydrolase, superfamily;Glycosyl hydrolases family 10, active site	AT4G38300;AT4G38650	*	glycosyl hydrolase family 10 protein [Source:TAIR;Acc:AT4G38300];Glycosyl hydrolase family 10 protein [Source:TAIR;Acc:AT4G38650]	OS03G0243700	*	Os03g0243700 protein [Source:UniProtKB/TrEMBL;Acc:Q0DTJ5]
Zm00001eb010430	0	0.106798	0.115956	0.647898	1	33205324	33207728	-	1611	misc_non_coding	*	*	*	*	*	*	*	*	*
Zm00001eb010440	0	0	0	0.0741231	1	33205513	33208209	+	2697	protein_coding	Thaumatin-like protein 1 [Source:UniProtKB/TrEMBL;Acc:B6TEB6]	IPR001938	*	AT4G38660;AT4G36000	*	Pathogenesis-related thaumatin superfamily protein [Source:TAIR;Acc:AT4G38660];Pathogenesis-related thaumatin superfamily protein [Source:TAIR;Acc:AT4G36000]	OS03G0243900	*	Os03g0243900 protein; Thaumatin family protein, expressed; cDNA clone:J023088H12, full insert sequence [Source:UniProtKB/TrEMBL;Acc:Q10P77]
Zm00001eb010450	0.151076	0	0.120662	0.382428	1	33258566	33261825	+	1500	protein_coding	Uncharacterized protein [Source:UniProtKB/TrEMBL;Acc:B4FF40]	IPR001938;IPR017949	;Thaumatin, conserved site	AT1G75800;AT4G38670;AT4G36010;AT1G20030;AT2G17860	*	Pathogenesis-related thaumatin superfamily protein [Source:TAIR;Acc:AT1G75800];Pathogenesis-related thaumatin superfamily protein [Source:TAIR;Acc:AT4G38670];Pathogenesis-related thaumatin superfamily protein [Source:TAIR;Acc:AT4G36010];Pathogenesis-related thaumatin superfamily protein [Source:TAIR;Acc:AT1G20030];Pathogenesis-related thaumatin superfamily protein [Source:TAIR;Acc:AT2G17860]	OS03G0244200	*	Os03g0244200 protein; SCUTL1, putative, expressed; cDNA clone:001-202-E10, full insert sequence [Source:UniProtKB/TrEMBL;Acc:Q10P75]
Zm00001eb010460	0	0	0	7.75674	1	33308707	33313044	+	2493	protein_coding	Auxin transporter-like protein 3 [Source:UniProtKB/TrEMBL;Acc:B6TPT6]	IPR013057	Amino acid transporter, transmembrane	*	*	*	OS03G0244600	*	AUX1 protein, putative, expressed; Os03g0244600 protein; cDNA clone:J033131K12, full insert sequence [Source:UniProtKB/TrEMBL;Acc:Q10P71]
Zm00001eb010470	0	0	0	0.223277	1	33311577	33312827	-	1251	protein_coding	*	*	*	*	*	*	*	*	*
Zm00001eb010480	0	0.0422154	0.236103	0.116838	1	33399886	33400971	-	1086	protein_coding	*	IPR001623;IPR018253	DnaJ domain;DnaJ domain, conserved site	AT2G17880;AT4G36040	;ATJ11	Chaperone DnaJ-domain superfamily protein [Source:TAIR;Acc:AT2G17880];Chaperone protein dnaJ 11, chloroplastic [Source:UniProtKB/Swiss-Prot;Acc:Q9FYB5]	OS03G0244950	*	Os03g0244950 protein [Source:UniProtKB/TrEMBL;Acc:C7J0L7]
Zm00001eb010490	0	0.166683	0.219475	0	1	33406072	33407397	-	1237	protein_coding	Proline-rich protein; Uncharacterized protein [Source:UniProtKB/TrEMBL;Acc:B4FQ36]	*	*	AT4G38770;AT2G21140	PRP4;PRP2	Proline-rich protein 4 [Source:UniProtKB/Swiss-Prot;Acc:Q9T0I5];Proline-rich protein 2 [Source:UniProtKB/Swiss-Prot;Acc:Q9SKP9]	OS03G0245200	*	Os03g0245200 protein; Proline-rich protein, putative, expressed; cDNA clone:001-100-E04, full insert sequence [Source:UniProtKB/TrEMBL;Acc:Q10P65]
Zm00001eb010500	0.019486	0.00287247	0.534834	0.115394	1	33413828	33441246	-	4022	protein_coding	*	IPR012392;IPR013601;IPR013747;IPR016039	Very-long-chain 3-ketoacyl-CoA synthase;FAE1/Type III polyketide synthase-like protein;3-Oxoacyl-[acyl-carrier-protein (ACP)] synthase III C-terminal;	AT2G46720;AT1G01120;AT3G10280	HIC;KCS1;KCS14	3-ketoacyl-CoA synthase 13 [Source:UniProtKB/Swiss-Prot;Acc:Q9ZUZ0];3-ketoacyl-CoA synthase 1 [Source:UniProtKB/Swiss-Prot;Acc:Q9MAM3];Probable 3-ketoacyl-CoA synthase 14 [Source:UniProtKB/Swiss-Prot;Acc:Q9SS39]	OS03G0245700	*	3-ketoacyl-CoA synthase [Source:UniProtKB/TrEMBL;Acc:Q10P61]
Zm00001eb010510	0	0	0	0	1	33415595	33415894	+	300	misc_non_coding	*	*	*	*	*	*	*	*	*
Zm00001eb010520	0	0	0	0	1	33447930	33449462	-	1533	misc_non_coding	*	*	*	*	*	*	*	*	*
Zm00001eb010530	2.7291	0.268676	5.09468	2.24746	1	33450523	33451655	+	1032	protein_coding	Heat shock protein 26; Small heat shock protein [Source:UniProtKB/TrEMBL;Acc:Q41815]	IPR002068;IPR008978;IPR031107	Alpha crystallin/Hsp20 domain;HSP20-like chaperone;Small heat shock protein HSP20	AT4G27670	HSP25.3	25.3 kDa heat shock protein, chloroplastic [Source:UniProtKB/Swiss-Prot;Acc:P31170]	OS03G0835700;OS03G0245800	;HSP26.7	Putative heat shock protein; Small heat shock protein, chloroplast, putative [Source:UniProtKB/TrEMBL;Acc:Q75LJ5];26.7 kDa heat shock protein, chloroplastic [Source:UniProtKB/Swiss-Prot;Acc:Q10P60]
Zm00001eb010540	0.0544473	0	0.111332	0.158651	1	33461325	33465763	-	2845	protein_coding	TCP-1/cpn60 chaperonin family protein [Source:Projected from Arabidopsis thaliana (AT1G26230) TAIR;Acc:AT1G26230]	IPR002423;IPR001844;IPR018370;IPR027409;IPR027413	Chaperonin Cpn60/TCP-1;Chaperonin Cpn60;Chaperonin Cpn60, conserved site;GroEL-like apical domain;GroEL-like equatorial domain	AT1G26230	CPN60B4	Chaperonin 60 subunit beta 4, chloroplastic [Source:UniProtKB/Swiss-Prot;Acc:Q9C667]	OS04G0443900	*	TCP-1/cpn60 chaperonin family protein [Source:Projected from Arabidopsis thaliana (AT1G26230) TAIR;Acc:AT1G26230]
[truncated: 42,405 more rows]

## Sheet: Supplementary Data 3
Supplementary Data 3. Subcellular distribution of most abundant gene products in different cells.
[truncated: 203 more rows]

## Sheet: Supplementary Data 4
Supplementary Data 4. The most highly expressed genes in synergid cells encode especially synergid-specific/predominant secreted peptides and secreted cell wall modifiers.
[truncated: 41 more rows]

[truncated: 6 more sheets: Supplementary Data 5, Supplementary Data 6, Supplementary Data 7, Supplementary Data 8, Supplementary Data 9, Supplementary Data 10]
