# Supplementary material for: Fertilization-induced synergid cell death by RALF12-triggered ROS production and ethylene signaling
Source: Nat Commun. 2025 Mar 29;16:3059. doi: 10.1038/s41467-025-58246-y (PMC11953305; doi:10.1038/s41467-025-58246-y)
Supplement: Supplementary file 6 — Source Data [file 41467_2025_58246_MOESM6_ESM.xlsx]

## Sheet: Fig. 1m
Expression level of known synergid-expressed genes at indicated synergid stages
		ZmES4 (Zm00001eb393820)	ZmFERL1 (Zm00001eb015930)	ZmLLG3 (Zm00001eb189180)	ZmMYB98 (Zm00001eb212880)
Expression level (FPKM)	SC-1	11035	26.35	6.54289	1048.43
	SC-2	12021.7	31.8384	6.20836	1204.67
	SC-3	13050.8	28.5661	6.87497	1105.82
	pSC12-1	6018.19	43.3664	20.0589	648.252
	pSC12-2	6099.37	35.5298	21.2841	584.567
	pSC12-3	6344.78	36.8727	21.0779	572.226
	pSC18-1	8493.81	50.0447	36.0404	474.771
	pSC18-2	10285.2	41.0709	42.6867	458.746
	pSC18-3	8433.32	36.2282	37.2224	355.835
	pSC24-1	9988.22	36.4549	53.3057	59.7149
	pSC24-2	9763.94	31.1622	76.0788	55.2424
	pSC24-3	13013.9	32.0537	72.9924	178.637
Stage-to-stage comparison adjusted P value		pSC24 vs SC	pSC12 vs pSC18	pSC18 vs pSC24	pSC12 vs SC
		0.446677	0.796245	0.00116229	6.44e-22
		pSC18 vs SC	pSC24 vs pSC18	pSC12 vs pSC18	pSC18 vs pSC12
		0.00328039	0.126748	1.08e-05	0.00664913
		pSC24 vs pSC18	SC vs pSC18	SC vs pSC12	pSC24 vs pSC18
		0.292943	0.00220642	1.92e-13	0.00393839
		pSC12 vs pSC24	pSC24 vs SC
		1.49e-08	0.380519
		pSC18 vs pSC12	pSC12 vs SC
		1.55e-06	0.00526611

## Sheet: Fig. 2f
Expression analysis of the most abundant synergid cell-expressed transcription factors during synergid degeneration
		ZmMYB98 (Zm00001eb212880)	ZmHB81 (Zm00001eb273120)	ZmHB24 (Zm00001eb208000)	ZmHB42 (Zm00001eb226570)	ZmHB44 (Zm00001eb226580)
Expression level (FPKM)	SC-1	1048.43	663.84	632.539	411.037	373.625
	SC-2	1204.67	751.975	683.605	483.82	514.178
	SC-3	1105.82	696.771	679.127	452.778	451.42
	pSC12-1	648.252	533.107	485.722	331.788	127.903
	pSC12-2	584.567	516.448	496.93	349.858	148.26
	pSC12-3	572.226	515.62	427.062	331.522	185.967
	pSC18-1	474.771	492.822	401.38	271.66	112.794
	pSC18-2	458.746	530.175	514.335	355.452	89.7292
	pSC18-3	355.835	485.26	399.305	272.245	89.4541
	pSC24-1	59.7149	155.081	271.391	228.408	5.89337
	pSC24-2	55.2424	202.564	250.301	253.05	12.434
	pSC24-3	178.637	255.201	266.374	225.529	82.7449
Stage-to-stage comparison adjusted P value		pSC12 vs SC	pSC12 vs SC	pSC12 vs SC	pSC12 vs SC	pSC12 vs SC
		6.44e-22	1.31e-06	5.37e-07	0.000102797	3.73e-19
		pSC18 vs pSC12	pSC18 vs pSC12	pSC18 vs pSC12	pSC18 vs pSC12	pSC18 vs pSC12
		0.00664913	0.858393	0.837087	0.606755	0.0138169
		pSC24 vs pSC18	pSC24 vs pSC12	pSC24 vs pSC12	pSC24 vs pSC12	pSC24 vs pSC18
		0.00393839	6.88e-13	7.81e-14	2.35e-06	1
			pSC18 vs pSC24	pSC18 vs pSC24	pSC18 vs pSC24
			3.32e-11	2.85e-06	0.0871878

## Sheet: Fig. 2h
Dual-luciferase transactivation assay
	Control				ZmMYB98				P value
	1st	2nd	3rd		1st	2nd	3rd
Secreted peptides
ZmSC1 (Zm00001eb351860)	0.88708	1.26052	0.852401		2.86409	2.60625	2.30015		0.00159835
ZmSC5 (Zm00001eb230150)	1.54677	0.939405	0.513827		6.60687	5.33594	5.91942		0.000473801
ZmSC8 (Zm00001eb211380)	0.791327	1.10983	1.09884		6.661	6.5184	6.63296		9.93728e-07
ZmSC12 (Zm00001eb072210)	1.19327	0.897502	0.909227		3.12165	2.96536	2.54554		0.000681133
ZmSC13 (Zm00001eb429990)	1.21911	0.890444	0.890444		3.68347	4.38842	4.38842		0.000262233
ZmSC15 (Zm00001eb393820)	0.982158	0.928744	1.0891		45.4798	43.8355	56.2536		0.000258951
ZmSC21 (Zm00001eb043890)	1.27993	1.07804	0.642033		5.7289	5.08534	4.73225		0.000272391
Cell wall modification
ZmSC2 (Zm00001eb304190)	0.437786	1.36964	1.19257		14.0384	12.2782	12.139		6.23808e-05
ZmSC3 (Zm00001eb304180)	0.975535	0.82319	1.20127		4.99158	3.47022	4.28906		0.00200002
ZmSC4 (Zm00001eb371920)	0.694375	1.09304	1.21259		1.60614	1.2719	1.3222		0.100507
ZmSC6 (Zm00001eb126440)	1.53387	0.73492	0.731205		9.95896	9.39321	7.23577		0.00083617
ZmSC9 (Zm00001eb126450)	0.347782	1.33601	1.3162		8.30171	10.856	8.11018		0.00101546
ZmSC10 (Zm00001eb277710)	1.29908	0.965827	0.735094		9.22086	10.4348	11.2257		0.000105161
ZmSC11 (Zm00001eb369640)	0.833128	1.14168	1.02519		0.750274	0.828537	1.45127		0.968587
ER components
ZmSC34 (Zm00001eb370180)	0.923729	1.15867	0.917598		2.06602	2.12036	2.50896		0.00154871
ZmSC46 (Zm00001eb285020)	0.994866	1.16715	0.837984		1.93074	2.19415	1.81545		0.00262633
PM and cytosol
ZmSC28 (Zm00001eb152260)	1.09482	0.924572	0.980607		2.45397	3.23023	3.44955		0.00261309
ZmSC57 (Zm00001eb017240)	0.704942	1.26186	1.0332		15.2162	15.9953	13.0177		0.000110141
Autoregulation
ZmMYB98 (Zm00001eb212880)	1.01051	1.00082	0.988675		2.02548	2.64094	3.03743		0.00598626

## Sheet: Fig. 3d
Quantification of ROS fluorescence intensity in synergid cells at indicated stages
	SC	pSC20	pSC20 Max
Relative ROS signal intensity	3.86734	70.9852	121.55
	4.81879	57.1642	152.172
	5.35882	103.417	131.319
	3.5062	83.4016	133.923
	4.21643	127.746	163.589
	1.29964	109.921	153.877
	3.6622	130.249	190.772
	2.30274	74.7188	145.934
	1.18535	69.3093	132.076
	1.68443	100.938	137.685

## Sheet: Fig. 3g,h
Expression of RBOH and RALF peptide/receptor genes during fertilization and persistent synergid degeneration
		RBOHs			RALF signaling
		ZmRBOH3 (Zm00001eb293430)	ZmRBOH4 (Zm00001eb197890)		ZmRALF12 (Zm00001eb410350)	ZmFERL1 (Zm00001eb015930)	ZmFERL16 (Zm00001eb001810)	ZmLLG3 (Zm00001eb189180)
Expression level (FPKM)	SC-1	3.76227	62.8347		2.43142	26.4784	2.68675	6.54289
	SC-2	2.35034	69.7261		3.96261	31.8384	5.85177	6.20836
	SC-3	2.79744	62.0103		3.06156	28.5661	3.98621	6.87497
	pSC12-1	8.31961	97.4019		7.1785	43.3664	14.794	20.0589
	pSC12-2	6.41831	90.8289		8.49833	35.5298	17.1922	21.2841
	pSC12-3	8.03828	80.0218		6.63078	36.8727	18.2996	21.0779
	pSC18-1	6.61221	103.417		11.9373	50.0447	21.566	36.0404
	pSC18-2	7.74192	101.353		27.3736	41.0709	31.9563	42.6867
	pSC18-3	6.47098	89.5218		20.0272	36.2282	26.8451	37.2224
	pSC24-1	11.2418	43.1913		59.466	36.4549	42.5889	53.3057
	pSC24-2	17.7215	42.3968		58.5579	31.1622	42.5456	76.0788
	pSC24-3	15.4384	52.1676		87.9131	32.0537	30.8163	72.9924
Stage-to-stage comparison adjusted P value		pSC12 vs pSC24	pSC12 vs pSC18		pSC18 vs pSC24	pSC12 vs pSC18	pSC18 vs pSC24	pSC18 vs pSC24
		0.000338471	0.662923		1.24444e-06	0.796245	0.0994491	0.00116229
		pSC18 vs pSC12	SC vs pSC18		pSC12 vs pSC18	pSC24 vs pSC18	pSC12 vs pSC24	pSC12 vs pSC18
		0.8896	1.34e-07		0.00679811	0.126748	2.29962e-08	1.08e-05
		SC vs pSC12	pSC12 vs SC		SC vs pSC12	SC vs pSC18	pSC18 vs pSC12	SC vs pSC12
		1.30379e-06	4.3621e-05		0.0107021	0.00220642	0.023651	1.92e-13
		pSC18 vs SC	pSC24 vs SC			pSC24 vs SC	SC vs pSC12
		5.51e-05	0.000695371			0.380519	9.3595e-11
						pSC12 vs SC
						0.00526611

## Sheet: Fig. 5c,h
Frequency of persistent synergid cell-containing embryo sacs analyzed at 28 HAP
	Control				+ CuCl2
	1st	2nd	3rd		1st	2nd	3rd
ESs (n)	5	9	14		5	12	13
ESs with pSC	1	2	3		3	8	9
ESs without pSC	4	7	11		2	4	4
ESs with pSC (%)	20	22.2222	21.4286		60	66.6667	69.2308
Frequencies of synergid defects
	Control				+ Ethylene
	1st	2nd	3rd		1st	2nd	3rd
ESs (n)	54	36	29		73	47	43
DSN	0	0	1		11	8	7
DSC	1	0	0		15	12	11
DSN (%)	0	0	3.44828		15.0685	17.0213	16.2791
DSC (%)	1.85185	0	0		20.5479	25.5319	25.5814

## Sheet: Fig. 5d
Strong activation of ethylene (ET) biosynthesis and ET-responsive genes at 24 HAP in the persistent synergid cell
		ZmACS3 (Zm00001eb378300)	ZmACO5 (Zm00001eb357070)	ZmACO20 (Zm00001eb193360)	ZmEIN3 (Zm00001eb395480)	ZmEIL1 (Zm00001eb015440)
Expression level (FPKM)	SC-1	2.53478	0	4.37473	0.315172	0.115424
	SC-2	5.15033	0.523171	4.15941	0.256073	0.121363
	SC-3	2.89712	0	2.25559	0	0.0137111
	pSC12-1	8.6712	0	6.14913	0	0.244616
	pSC12-2	6.53225	0.0194043	5.79881	0.444157	0
	pSC12-3	7.65493	0	5.57073	6.97747	0.0170149
	pSC18-1	6.80165	0	4.77292	17.912	0.487978
	pSC18-2	5.16119	0	9.49424	16.2741	3.46852
	pSC18-3	4.61449	0	7.48765	12.0206	8.81865
	pSC24-1	6.07603	1.35001	25.2663	105.927	76.0248
	pSC24-2	5.79589	6.28871	30.1481	77.5598	61.5665
	pSC24-3	4.2142	4.8694	26.8067	61.5676	85.0513
Stage-to-stage comparison adjusted P value		pSC18 vs pSC12	SC vs pSC24	pSC18 vs pSC24	pSC18 vs pSC24	pSC18 vs pSC24
		0.521882	0.084523	2.04628e-08	1.97118e-21	0.000490696
		pSC24 vs pSC12	pSC12 vs pSC24	pSC12 vs pSC18	pSC12 vs pSC18	pSC12 vs pSC18
		0.220244	1.244e-09	0.814547	1	0.0702354
		SC vs pSC12	SC vs pSC12	SC vs pSC18	SC vs pSC18	SC vs pSC18
		0.0133495	0.428828	0.101924	1.24e-05	0.000139909
		pSC24 vs SC	pSC18 vs SC		pSC12 vs SC	pSC12 vs SC
		0.307878	1		0.469442	0.986156
		pSC18 vs SC
		0.308293
		ZmEREB2 (Zm00001eb429870)	ZmEREB6 (Zm00001eb074730)	ZmEREB65 (Zm00001eb103110)	ZmEREB100 (Zm00001eb290290)	ZmEREB113 (Zm00001eb348560)
Expression level (FPKM)	SC-1	0	0	0	1.35953	0
	SC-2	0	0	0	0.420435	0.493992
	SC-3	0	0	0	2.12797	0.347259
	pSC12-1	0.0271226	0	0	2.01043	0
	pSC12-2	0.0271385	0	0	0.467816	0
	pSC12-3	0.738595	0.399915	0	0.377244	0
	pSC18-1	4.96032	0	0.131145	5.49684	3.47417
	pSC18-2	1.84573	0	1.88239	3.72325	4.37465
	pSC18-3	15.428	0.765741	1.01786	2.64718	1.8887
	pSC24-1	36.907	15.2422	26.0756	13.1417	26.2159
	pSC24-2	13.064	8.572	25.8691	15.8034	25.209
	pSC24-3	25.8789	19.8489	33.2741	9.16804	24.0108
Stage-to-stage comparison adjusted P value		pSC18 vs pSC24	pSC18 vs pSC24	pSC18 vs pSC24	pSC18 vs pSC24	pSC18 vs pSC24
		0.0386005	0.0277997	3.83638e-14	0.00448795	3.04464e-14
		pSC12 vs pSC18	pSC12 vs pSC18	pSC12 vs pSC18	SC vs pSC18	SC vs pSC18
		0.0021176	0.962515	0.0219684	0.161767	0.00223874
		SC vs pSC12	pSC12 vs pSC18	SC vs pSC12	pSC12 vs pSC18	pSC12 vs SC
		0.270117	1	1	0.218469	0.250108
		ZmEREB154 (Zm00001eb075900)	ZmEREB174 (Zm00001eb146650)	ZmEREB202 (Zm00001eb099980)
Expression level (FPKM)	SC-1	0	1.27782	0.434661
	SC-2	0	0.829848	0
	SC-3	0	0.0357155	0
	pSC12-1	0	0	0
	pSC12-2	0	0.285804	0.234706
	pSC12-3	0.250247	0.066482	0.0197152
	pSC18-1	0	0.0820074	0
	pSC18-2	0	0.954402	0.283027
	pSC18-3	0	0	0.283124
	pSC24-1	18.3315	17.5466	28.5247
	pSC24-2	10.1884	19.3792	43.8347
	pSC24-3	18.1338	21.5951	41.2287
Stage-to-stage comparison adjusted P value		pSC12 vs pSC24	SC vs pSC24	pSC18 vs pSC24
		0.00103036	4.48238e-05	6.35351e-61
		SC vs pSC12	pSC18 vs SC	SC vs pSC18
		1	0.782267	0.953548
		pSC18 vs pSC12	pSC12 vs SC	pSC12 vs pSC18
		1	0.315149	0.924103

## Sheet: Fig. 6i–l
Activation patterns of PCD TFs, PCD executors and PCD pathway regulators
		ZmKIL1 (Zm00001eb077580)	ZmKIL2 (Zm00001eb426640)	ZmNAC087L1 (Zm00001eb015570)	ZmNAC087L2 (Zm00001eb330910)	ZmNAC087L3 (Zm00001eb093650)	ZmNAC087L4 (Zm00001eb195770)
Expression level (FPKM)	SC-1	0.0987477	0	0.521616	0.398383	0.31475	0.23279
	SC-2	0	0	1.09691	0	0.951466	0
	SC-3	0.328445	0	1.36317	0	1.38339	0
	pSC12-1	0	0	0.133417	1.86326	0.230016	0
	pSC12-2	0.231059	0	0.0190707	0	0.253165	0.136176
	pSC12-3	0.349358	0	0.922709	0.192196	0.742367	1.64717
	pSC18-1	0	0	1.4583	15.9633	0.643874	1.98951
	pSC18-2	1.4837	0	3.53233	11.435	0.299736	3.25139
	pSC18-3	2.09043	0.247	3.66404	34.2081	0.302867	3.82296
	pSC24-1	41.2311	7.274	27.3872	144.725	27.6437	22.0467
	pSC24-2	26.5263	12.37	23.7359	131.35	21.1619	46.6728
	pSC24-3	49.6306	4.036	25.6831	132.987	42.051	28.9924
Stage-to-stage comparison adjusted P value		pSC18 vs pSC24	pSC18 vs pSC24	pSC18 vs pSC24	pSC18 vs pSC24	pSC18 vs pSC24	pSC18 vs pSC24
		0.0114262	4.4648e-10	2.0879e-17	2.41734e-14	6.04685e-44	2.36155e-18
		pSC12 vs pSC18	pSC12 vs pSC18	pSC12 vs pSC18	pSC12 vs pSC18	pSC12 vs pSC18	pSC12 vs pSC18
		0.529746	1	0.0986044	0.107677	0.99742	0.408156
		SC vs pSC18	SC vs pSC18	SC vs pSC18	SC vs pSC18	SC vs pSC18	SC vs pSC18
		0.176038	1	0.0667564	0.00131879	0.542883	8.89e-06
					pSC12 vs SC		pSC12 vs SC
					0.552988		0.448907
		ZmCEP1 (Zm00001eb039650)	ZmVPEγ (Zm00001eb345400)	ZmBFN1 (Zm00001eb043930)	ZmNEN4 (Zm00001eb267630)	ZmPYL9 (Zm00001eb204180)	ZmKRP1 (Zm00001eb255750)
Expression level (FPKM)	SC-1	0	0	1.757	0	1.7507	7.32456
	SC-2	0	0	0.0419864	0	3.8196	2.88803
	SC-3	0	0	0.0379478	0	3.07787	4.00236
	pSC12-1	0	0	0	0	1.73997	2.89046
	pSC12-2	0	0	0	0	0.691274	2.51724
	pSC12-3	0	0	0	0	2.91623	2.18645
	pSC18-1	0	0	1.21986	0.0467759	3.43808	1.69814
	pSC18-2	0	0	0	0	2.5934	5.77388
	pSC18-3	0	6.96754	0	0.264031	3.06597	7.99952
	pSC24-1	118.403	90.0561	17.5087	55.0787	30.9871	28.8253
	pSC24-2	97.1933	93.5841	9.71573	40.0315	36.5416	43.3093
	pSC24-3	101.313	171.936	32.5191	50.5289	40.1094	45.5365
Stage-to-stage comparison adjusted P value		pSC18 vs pSC24	pSC18 vs pSC24	SC vs pSC24	pSC18 vs pSC24	pSC18 vs pSC24	pSC18 vs pSC24
		9.34203e-30	0.0112454	0.00624294	4.00419e-52	4.62964e-46	1.75202e-08
		pSC12 vs pSC18	pSC12 vs pSC18	pSC18 vs SC	pSC12 vs pSC18	SC vs pSC18	SC vs pSC18
		1	1	0.915782	1	0.950174	0.933735
		SC vs pSC18	SC vs pSC18	pSC12 vs SC (FPKM<1)	SC vs pSC18	pSC12 vs pSC18	pSC12 vs pSC18
		1	1	0.0182573	1	0.691007	0.463265
				pSC18 vs pSC12
				0.445493
		ZmS40L (Zm00001eb247750)	ZmS40-3 (Zm00001eb353760)	NC_240200 (Zm00001eb240200)	NC_099950 (Zm00001eb099950)
Expression level (FPKM)	SC-1	0.244915	43.5642	0.592536	0
	SC-2	0.193137	14.3143	0.872233	0
	SC-3	0	26.4075	0	0
	pSC12-1	0	42.8853	0.069283	0
	pSC12-2	0	25.9992	0.138647	0
	pSC12-3	0	52.1778	0	0
	pSC18-1	0.668019	41.3262	0.129294	0
	pSC18-2	0.518293	107.85	14.7463	0.345529
	pSC18-3	3.95923	65.0985	6.02095	0
	pSC24-1	19.371	277.705	246.247	61.0698
	pSC24-2	16.5989	409.469	267.188	75.3275
	pSC24-3	25.6375	934.23	601.416	149.516
Stage-to-stage comparison adjusted P value		pSC18 vs pSC24	pSC18 vs pSC24	pSC18 vs pSC24	pSC18 vs pSC24
		5.42914e-06	0.000220239	0.000436196	2.36038e-09
		SC vs pSC18	pSC12 vs pSC18	SC vs pSC18	pSC12 vs pSC18
		0.0563115	0.246336	0.0326333	1
		pSC12 vs pSC18	SC vs pSC18	pSC12 vs SC (FPKM<1)	SC vs pSC18
		0.00184582	0.00653287	1	1
		SC vs pSC12	pSC12 vs SC
		1	0.405275

## Sheet: SupplementaryFig5
ZmRALF12 interacts with co-expressed ZmFERL1, ZmFERL16 and ZmLLG3 receptors
Uncropped defective yeast plates

## Sheet: SupplementaryFig6d
Gene expression analysis of maize RALF family members in root and leaf tissues
	Gene name	Gene ID_V5	Root	Leaf
Expression level (TPM)	ZmRALF1	Zm00001eb123590	1.55	2.2
	ZmRALF2	Zm00001eb338050	0.75	0.89
	ZmRALF3	Zm00001eb120660	0.69	0.77
	ZmRALF4	Zm00001eb303890	0.12	0.04
	ZmRALF5	Zm00001eb123580	0.31	0.29
	ZmRALF6	Zm00001eb336180	0.08	0.06
	ZmRALF7	Zm00001eb284020	5.55	0.99
	ZmRALF8	Zm00001eb165680	0.04	0.18
	ZmRALF9	Zm00001eb127810	241.49	1.78
	ZmRALF10	Zm00001eb363510	10.94	0.42
	ZmRALF11	Zm00001eb087230	136.21	0.62
	ZmRALF12	Zm00001eb410350	257.92	97.06
	ZmRALF13	Zm00001eb137580	43.36	4.58
	ZmRALF14	Zm00001eb363530	2.39	0
	ZmRALF15	Zm00001eb016580	1.4	0.02
	ZmRALF16	Zm00001eb131590	304.46	8.55
	ZmRALF17	Zm00001eb163830	66.28	1.08
	ZmRALF18	Zm00001eb333490	12.14	0.63
	ZmRALF19	Zm00001eb087340	0	0
	ZmRALF20	Zm00001eb341250	19.99	7.46
	ZmRALF21	Zm00001eb274920	11.44	5.21
	ZmRALF22	Zm00001eb330370	7.52	0
	ZmRALF33	Zm00001eb170000	6.32	7.27

[truncated: 3 more sheets: SupplementaryFig9b,d, SupplementaryFig10,11, SupplementaryFig12]
